# Supplementary material for: Temporal dynamics of the fecal microbiome in wintering seagulls: a One Health perspective
Source: BMC Genomics. 2026 Feb 12;27:191. doi: 10.1186/s12864-026-12629-7 (PMC12903670; doi:10.1186/s12864-026-12629-7)
Supplement: Supplementary file 1 — Supplementary Material 1. [file 12864_2026_12629_MOESM1_ESM.xlsx]

## Sheet: Table S1
Table S1. Sequencing statistics for collected seagull fecal samples.
SampleID	Collection date	Sampling timepoint	Wintering stage	Number of original reads	Number of filtered reads	Number of OTUs	Number of ASVs
SF231117.13	2023.11.17	T1	pre-tourism	54673	38702	30	52
SF231117.20	2023.11.17	T1	pre-tourism	55337	24283	10	18
SF231117.23	2023.11.17	T1	pre-tourism	55686	44986	88	118
SF231125.08	2023.11.25	T1	pre-tourism	53044	41735	99	126
SF231125.09	2023.11.25	T1	pre-tourism	53564	41045	73	135
SF231125.14	2023.11.25	T1	pre-tourism	51189	34072	153	230
SF231125.15	2023.11.25	T1	pre-tourism	52895	49899	48	83
SF231201.03	2023.12.01	T2	pre-tourism	53976	47322	64	81
SF231201.04	2023.12.01	T2	pre-tourism	51558	48411	49	80
SF231201.06	2023.12.01	T2	pre-tourism	52395	37899	34	78
SF231201.12	2023.12.01	T2	pre-tourism	53191	43104	145	210
SF231201.13	2023.12.01	T2	pre-tourism	52934	51158	22	27
SF231201.16	2023.12.01	T2	pre-tourism	53567	44934	73	136
SF231201.17	2023.12.01	T2	pre-tourism	51033	41805	32	44
SF231201.18	2023.12.01	T2	pre-tourism	53130	47505	66	83
SF231216.06	2023.12.16	T3	pre-tourism	52518	45484	24	69
SF231216.08	2023.12.16	T3	pre-tourism	53182	45864	38	84
SF231216.13	2023.12.16	T3	pre-tourism	52104	50434	40	52
SF231216.27	2023.12.16	T3	pre-tourism	51579	24806	153	207
SF231216.32	2023.12.16	T3	pre-tourism	53522	48017	30	50
SF231216.36	2023.12.16	T3	pre-tourism	51789	47685	43	48
SF231216.38	2023.12.16	T3	pre-tourism	53679	49814	73	107
SF231229.02	2023.12.29	T4	pre-tourism	54151	27243	107	186
SF231229.21	2023.12.29	T4	pre-tourism	56881	47699	11	86
SF231229.24	2023.12.29	T4	pre-tourism	58050	52199	14	50
SF231229.30	2023.12.29	T4	pre-tourism	51707	40410	229	387
SF231229.31	2023.12.29	T4	pre-tourism	56444	28159	11	27
SF231229.32	2023.12.29	T4	pre-tourism	50809	40590	150	276
SF231229.36	2023.12.29	T4	pre-tourism	51138	43350	55	106
SF240102.05	2024.1.2	T4	pre-tourism	56987	45268	61	119
SF240102.08	2024.1.2	T4	pre-tourism	57452	51383	23	51
SF240102.18	2024.1.2	T4	pre-tourism	51058	49264	37	72
SF240102.20	2024.1.2	T4	pre-tourism	53236	49797	155	209
SF240102.22	2024.1.2	T4	pre-tourism	58890	51892	39	72
SF240116.03	2024.1.16	T5	peak-tourism	62900	38070	150	273
SF240116.07	2024.1.16	T5	peak-tourism	58226	49566	23	35
SF240116.08	2024.1.16	T5	peak-tourism	57013	50905	25	59
SF240116.15	2024.1.16	T5	peak-tourism	51642	36715	16	28
SF240116.16	2024.1.16	T5	peak-tourism	57864	53056	19	50
SF240116.21	2024.1.16	T5	peak-tourism	56773	41005	172	346
SF240116.23	2024.1.16	T5	peak-tourism	52603	28566	115	183
SF240116.24	2024.1.16	T5	peak-tourism	51944	33683	32	63
SF240116.26	2024.1.16	T5	peak-tourism	52971	49221	159	265
SF240116.28	2024.1.16	T5	peak-tourism	51900	49507	25	55
SF240116.30	2024.1.16	T5	peak-tourism	51491	38646	32	45
SF240127.05	2024.1.27	T6	peak-tourism	52920	49479	203	359
SF240127.08	2024.1.27	T6	peak-tourism	52042	45815	109	176
SF240127.13	2024.1.27	T6	peak-tourism	51839	27942	140	196
SF240127.17	2024.1.27	T6	peak-tourism	53373	34426	60	106
SF240127.20	2024.1.27	T6	peak-tourism	51130	37950	204	311
SF240127.22	2024.1.27	T6	peak-tourism	53571	26416	157	199
SF240127.25	2024.1.27	T6	peak-tourism	53434	45091	42	61
SF240127.29	2024.1.27	T6	peak-tourism	50820	44545	79	113
SF240127.32	2024.1.27	T6	peak-tourism	51971	49226	33	64
SF240227.21	2024.2.27	T7	peak-tourism	52645	47465	153	288
SF240227.33	2024.2.27	T7	peak-tourism	52441	31750	135	232
SF240227.34	2024.2.27	T7	peak-tourism	52465	35483	36	61
SF240227.42	2024.2.27	T7	peak-tourism	53407	43781	192	253
SF240227.43	2024.2.27	T7	peak-tourism	53185	37944	18	28
SF240227.48	2024.2.27	T7	peak-tourism	52677	49532	68	123
SF240227.50	2024.2.27	T7	peak-tourism	50817	41771	220	372
SF240227.51	2024.2.27	T7	peak-tourism	53717	35514	234	305
SF240314.09	2024.3.14	T8	peak-tourism	51754	43996	102	202
SF240314.10	2024.3.14	T8	peak-tourism	52343	46617	202	381
SF240314.13	2024.3.14	T8	peak-tourism	53508	41739	61	121
SF240314.14	2024.3.14	T8	peak-tourism	52103	46507	127	212
SF240314.17	2024.3.14	T8	peak-tourism	51710	48889	116	243
SF240314.31	2024.3.14	T8	peak-tourism	51428	37759	27	47
SF240329.01	2024.3.29	T9	post-tourisim	81728	77747	117	187
SF240329.04	2024.3.29	T9	post-tourisim	51260	45819	42	73
SF240329.05	2024.3.29	T9	post-tourisim	61067	44447	95	142
SF240329.06	2024.3.29	T9	post-tourisim	52368	49756	33	60
SF240329.13	2024.3.29	T9	post-tourisim	52658	43721	48	68
SF240329.16	2024.3.29	T9	post-tourisim	53936	46662	147	227
SF240329.17	2024.3.29	T9	post-tourisim	57664	49835	111	163
SF240329.23	2024.3.29	T9	post-tourisim	50841	45731	115	183
SF240329.24	2024.3.29	T9	post-tourisim	51258	44338	100	122
SF240416.01	2024.4.16	T10	post-tourisim	73144	62137	181	298
SF240416.02	2024.4.16	T10	post-tourisim	53124	39174	27	74
SF240416.03	2024.4.16	T10	post-tourisim	53068	39819	45	98
SF240416.05	2024.4.16	T10	post-tourisim	59039	43868	28	51
SF241202.04	2024.12.2	T2-2	-	51235	46406	60	76
SF241202.06	2024.12.2	T2-2	-	52582	49814	85	129
SF241202.10	2024.12.2	T2-2	-	52846	41118	25	55
SF241202.12	2024.12.2	T2-2	-	52039	26915	24	38
SF241202.13	2024.12.2	T2-2	-	51441	30687	18	30
SF241202.14	2024.12.2	T2-2	-	52038	33626	124	163
SF241202.15	2024.12.2	T2-2	-	51324	44548	164	242
SF241202.16	2024.12.2	T2-2	-	52315	45877	160	240
SF250117.06	2025.1.17	T5-2	-	51537	31151	29	49
SF250117.07	2025.1.17	T5-2	-	51960	31990	38	56
SF250117.09	2025.1.17	T5-2	-	52817	40879	24	48
SF250117.14	2025.1.17	T5-2	-	50890	35811	75	100
SF250117.21	2025.1.17	T5-2	-	53826	46221	20	50
SF250117.23	2025.1.17	T5-2	-	52902	37313	27	43
SF250313.02	2025.3.13	T8-2	-	51292	45225	14	25
SF250313.03	2025.3.13	T8-2	-	51465	40309	16	33
SF250313.06	2025.3.13	T8-2	-	53119	47535	19	36
SF250313.08	2025.3.13	T8-2	-	51795	35241	50	99
SF250313.10	2025.3.13	T8-2	-	52284	41711	10	42
SF250313.13	2025.3.13	T8-2	-	51310	31767	119	167
SF250313.26	2025.3.13	T8-2	-	53025	43379	161	214

## Sheet: Table S2
Table S2. Taxonomy and distribution of the 1,126 detected species-level OTUs.
OTU	Species	Phylum	Class	Order	Family	Genus	Total reads	T1							T2								T3							T4												T5
								SF231117.13	SF231117.20	SF231117.23	SF231125.08	SF231125.09	SF231125.14	SF231125.15	SF231201.03	SF231201.04	SF231201.06	SF231201.12	SF231201.13	SF231201.16	SF231201.17	SF231201.18	SF231216.06	SF231216.08	SF231216.13	SF231216.27	SF231216.32	SF231216.36	SF231216.38	SF231229.02	SF231229.21	SF231229.24	SF231229.30	SF231229.31	SF231229.32	SF231229.36	SF240102.05	SF240102.08	SF240102.18	SF240102.20	SF240102.22	SF240116.03	SF240116.07	SF240116.08	SF240116.15	SF240116.16	SF240116.21	SF240116.23	SF240116.24
OTU0	Propionispira arcuata_s1	Firmicutes	Negativicutes	Veillonellales-Selenomonadales	Selenomonadaceae	Propionispira	2566	0	0	0	0	0	0	0	0	0	0	0	0	34	0	0	0	0	0	0	0	0	0	10	0	0	296	0	0	0	0	0	0	0	0	0	0	0	0	0	0	0	0
OTU1	Saccharimonadales_f_g_s_s1	Patescibacteria	Saccharimonadia	Saccharimonadales	Saccharimonadales_f	Saccharimonadales_f_g	19	0	0	0	0	0	0	0	0	0	0	13	0	0	0	0	0	0	0	0	0	0	0	0	0	0	0	0	0	0	0	0	0	0	0	0	0	0	0	0	0	0	0
OTU2	Peptostreptococcus_s_s1	Firmicutes	Clostridia	Peptostreptococcales-Tissierellales	Peptostreptococcaceae	Peptostreptococcus	312	0	0	0	0	0	0	0	0	0	0	0	0	0	0	0	0	0	0	0	0	0	0	0	0	0	0	0	0	0	0	0	0	0	0	0	0	0	0	0	0	0	0
OTU3	Lachnospiraceae_g_s_s1	Firmicutes	Clostridia	Lachnospirales	Lachnospiraceae	Lachnospiraceae_g	17	0	0	0	0	0	0	0	0	0	0	0	0	0	0	0	0	0	0	0	0	0	0	0	0	0	0	0	0	0	0	0	0	0	0	0	0	0	0	0	0	0	0
OTU4	Saccharimonadales_f_g_s_s2	Patescibacteria	Saccharimonadia	Saccharimonadales	Saccharimonadales_f	Saccharimonadales_f_g	27	0	0	0	0	0	10	0	0	0	0	0	0	0	0	0	0	0	0	0	0	0	0	0	0	0	17	0	0	0	0	0	0	0	0	0	0	0	0	0	0	0	0
OTU5	Weissella koreensis_s1	Firmicutes	Bacilli	Lactobacillales	Lactobacillaceae	Weissella	101	0	0	0	0	0	0	0	0	0	0	0	0	0	0	0	0	0	0	0	0	0	0	0	0	0	0	0	0	0	0	0	0	0	0	0	0	0	0	0	0	0	0
OTU6	Weissella viridescens_s1	Firmicutes	Bacilli	Lactobacillales	Lactobacillaceae	Weissella	7345	0	0	11	10	83	60	2	0	0	0	0	453	0	12	0	0	0	0	131	167	1	0	0	0	0	4	0	0	0	0	0	11	0	12	0	0	0	0	0	0	0	0
OTU7	Weissella ceti_s1	Firmicutes	Bacilli	Lactobacillales	Lactobacillaceae	Weissella	969	0	0	32	0	0	0	0	0	0	0	166	28	0	0	0	0	0	0	0	0	0	0	0	0	0	0	0	0	0	0	0	68	0	0	0	0	0	0	0	0	0	0
OTU8	Fructilactobacillus sanfranciscensis_s1	Firmicutes	Bacilli	Lactobacillales	Lactobacillaceae	Fructilactobacillus	1681	0	0	0	0	34	4	0	0	0	0	0	0	0	0	0	0	0	0	0	0	0	0	0	0	0	0	0	0	0	0	0	12	0	0	121	0	0	0	0	0	0	0
OTU9	Weissella confusa_s1	Firmicutes	Bacilli	Lactobacillales	Lactobacillaceae	Weissella	59935	0	0	111	0	7217	0	96	0	13998	0	11	6	9	5860	5	0	5	0	627	182	6	26	0	0	0	30	0	0	17	683	0	76	11	49	21	0	0	0	0	0	0	0
OTU10	TM7a_s_s1	Patescibacteria	Saccharimonadia	Saccharimonadales	Saccharimonadaceae	TM7a	21	0	0	0	0	0	0	0	0	0	0	0	0	0	0	0	0	0	0	0	0	0	0	0	0	0	0	0	0	0	0	0	0	0	0	0	0	0	0	0	0	0	0
OTU11	Limosilactobacillus mucosae_s1	Firmicutes	Bacilli	Lactobacillales	Lactobacillaceae	Limosilactobacillus	44	0	0	4	0	0	0	0	0	0	0	0	0	0	0	0	0	0	0	0	0	0	0	0	0	0	0	0	0	0	0	0	0	0	0	5	0	0	0	0	0	0	0
OTU12	Paucilactobacillus nenjiangensis_s1	Firmicutes	Bacilli	Lactobacillales	Lactobacillaceae	Paucilactobacillus	17226	0	0	22	58	3017	803	55	23	12	0	77	0	0	0	14	0	0	0	0	0	0	0	91	0	0	626	0	0	0	0	0	0	0	0	1945	0	0	0	0	880	1479	25
OTU13	Weissella hellenica_s1	Firmicutes	Bacilli	Lactobacillales	Lactobacillaceae	Weissella	21	0	0	0	0	0	14	0	0	0	0	0	0	0	7	0	0	0	0	0	0	0	0	0	0	0	0	0	0	0	0	0	0	0	0	0	0	0	0	0	0	0	0
OTU14	Lentilactobacillus parabuchneri_s1	Firmicutes	Bacilli	Lactobacillales	Lactobacillaceae	Lentilactobacillus	5163	0	0	0	0	0	0	0	0	0	0	0	0	5	0	0	0	0	0	0	0	0	10	0	0	0	128	0	4	0	0	0	0	0	0	1203	0	0	4	0	127	221	11
OTU15	Dolosicoccus_s_s1	Firmicutes	Bacilli	Lactobacillales	Aerococcaceae	Dolosicoccus	352	0	0	0	0	3	0	0	0	0	0	0	0	0	0	0	0	0	0	0	0	0	0	0	0	0	0	0	0	0	0	0	0	0	0	110	0	0	0	0	47	0	0
OTU16	Lentilactobacillus buchneri_s1	Firmicutes	Bacilli	Lactobacillales	Lactobacillaceae	Lentilactobacillus	48	0	0	0	0	0	0	0	0	0	0	0	0	0	0	0	0	0	0	0	0	0	0	0	0	0	7	0	0	0	0	0	0	0	0	0	0	0	0	0	0	0	0
OTU17	Weissella_s_s1	Firmicutes	Bacilli	Lactobacillales	Lactobacillaceae	Weissella	25	0	0	0	0	0	0	0	0	0	0	0	0	0	0	0	0	0	0	0	0	0	0	0	0	0	0	0	0	0	0	0	0	0	0	0	0	0	0	0	0	0	0
OTU18	Amylolactobacillus_s_s1	Firmicutes	Bacilli	Lactobacillales	Lactobacillaceae	Amylolactobacillus	12	0	0	0	0	0	0	0	0	0	0	0	0	0	0	0	0	0	0	0	0	0	0	0	0	0	0	0	0	0	0	0	0	0	0	0	0	0	0	0	0	0	0
OTU19	Companilactobacillus versmoldensis_s1	Firmicutes	Bacilli	Lactobacillales	Lactobacillaceae	Companilactobacillus	2675	0	0	0	0	0	123	0	0	0	0	0	0	0	0	0	0	0	0	0	0	0	0	0	0	0	58	0	5	0	0	0	0	0	0	540	0	0	0	0	229	125	10
OTU20	Lentilactobacillus hilgardii_s1	Firmicutes	Bacilli	Lactobacillales	Lactobacillaceae	Lentilactobacillus	232	0	0	0	0	0	0	0	0	0	0	0	0	0	0	0	0	0	0	0	0	0	0	0	0	0	19	0	0	0	0	0	0	0	0	0	0	0	0	0	0	25	0
OTU21	Companilactobacillus_s_s1	Firmicutes	Bacilli	Lactobacillales	Lactobacillaceae	Companilactobacillus	40682	0	0	0	0	0	67	0	0	0	0	0	0	31	0	0	0	0	0	0	0	1	0	142	0	0	4632	0	10	0	0	0	0	0	0	7023	7	0	28	1	6339	888	207
OTU22	Latilactobacillus sakei_s1	Firmicutes	Bacilli	Lactobacillales	Lactobacillaceae	Latilactobacillus	3500	0	0	26	157	7	0	0	0	0	0	1726	0	0	29	0	0	0	0	0	0	0	0	0	0	0	109	0	0	0	110	0	0	0	0	146	9	20	0	0	37	64	0
OTU23	Lentilactobacillus parafarraginis_s1	Firmicutes	Bacilli	Lactobacillales	Lactobacillaceae	Lentilactobacillus	7280	0	0	0	0	0	0	0	0	0	0	0	0	0	0	0	0	0	0	0	0	0	0	11	0	0	22	0	0	0	0	0	0	0	0	108	0	0	0	0	41	21	0
OTU24	TC1_g_s_s1	Firmicutes	Desulfitobacteriia	Desulfitobacteriales	TC1	TC1_g	55	0	0	0	0	0	0	0	3	0	0	0	0	0	0	0	0	0	0	0	0	0	1	33	0	0	0	0	0	0	0	0	0	0	0	0	0	0	0	0	0	0	0
OTU25	Lactobacillus johnsonii_s1	Firmicutes	Bacilli	Lactobacillales	Lactobacillaceae	Lactobacillus	244	0	0	0	0	0	0	0	0	10	0	7	0	0	0	0	0	8	3	6	6	12	0	0	0	0	13	0	0	0	0	0	3	0	0	0	0	0	0	0	0	0	0
OTU26	Lactiplantibacillus mudanjiangensis_s1	Firmicutes	Bacilli	Lactobacillales	Lactobacillaceae	Lactiplantibacillus	4294	0	0	0	0	0	0	0	0	0	0	5	0	8	0	0	0	0	0	0	0	0	0	0	0	0	173	0	0	0	0	0	0	0	0	656	0	0	0	0	275	110	7
OTU27	Lacticaseibacillus saniviri_s1	Firmicutes	Bacilli	Lactobacillales	Lactobacillaceae	Lacticaseibacillus	67	0	0	0	0	0	0	0	0	0	0	0	0	0	0	0	0	0	0	0	0	0	0	0	0	0	0	0	0	0	0	0	0	0	0	11	0	0	0	0	0	0	0
OTU28	Latilactobacillus_s_s1	Firmicutes	Bacilli	Lactobacillales	Lactobacillaceae	Latilactobacillus	939	0	0	0	0	0	0	0	0	0	0	0	0	0	0	0	0	0	0	0	0	0	0	0	0	0	35	0	0	0	0	0	0	0	0	149	0	0	0	0	70	34	0
OTU29	Lacticaseibacillus_s_s1	Firmicutes	Bacilli	Lactobacillales	Lactobacillaceae	Lacticaseibacillus	14	0	0	0	0	0	0	0	0	0	0	0	0	0	0	0	0	0	0	0	0	0	0	0	0	0	0	0	0	0	0	0	0	0	0	0	0	0	0	0	0	0	0
OTU30	Latilactobacillus fuchuensis_s1	Firmicutes	Bacilli	Lactobacillales	Lactobacillaceae	Latilactobacillus	1327	0	0	0	0	0	0	0	0	0	0	0	0	0	0	0	0	0	0	0	0	0	0	0	0	0	0	0	0	0	0	0	0	0	0	215	0	0	0	0	83	67	0
OTU31	Clostridia UCG-014_f_g_s_s1	Firmicutes	Clostridia	Clostridia UCG-014	Clostridia UCG-014_f	Clostridia UCG-014_f_g	2515	0	0	0	0	0	0	0	0	0	0	0	0	3	0	0	0	0	0	0	0	0	0	0	0	0	149	0	735	0	0	0	0	0	0	4	0	0	0	0	0	8	0
OTU32	RF39_f_g_s_s1	Firmicutes	Bacilli	RF39	RF39_f	RF39_f_g	23	0	0	0	0	0	0	0	0	0	0	0	0	0	0	0	0	0	0	0	0	0	0	0	0	0	4	0	0	0	0	0	0	0	0	0	0	0	0	0	0	0	0
OTU33	Lactobacillus iners_s1	Firmicutes	Bacilli	Lactobacillales	Lactobacillaceae	Lactobacillus	69	0	0	0	0	0	61	0	0	0	0	0	0	0	0	0	0	0	0	0	0	0	0	0	0	0	4	0	0	0	0	0	0	0	0	0	4	0	0	0	0	0	0
OTU34	RF39_f_g_s_s2	Firmicutes	Bacilli	RF39	RF39_f	RF39_f_g	406	0	0	0	0	0	0	0	0	0	0	0	0	0	0	0	0	0	0	0	0	0	0	0	0	0	25	0	45	0	0	0	0	0	0	0	0	0	0	0	0	0	0
OTU35	Loigolactobacillus coryniformis_s1	Firmicutes	Bacilli	Lactobacillales	Lactobacillaceae	Loigolactobacillus	26719	0	0	0	0	0	26	0	0	0	0	0	0	7	0	0	0	0	0	0	0	0	0	0	0	0	1652	0	7	0	0	0	0	0	0	4001	0	0	0	0	2522	769	26
OTU36	Lacticaseibacillus paracasei_s1	Firmicutes	Bacilli	Lactobacillales	Lactobacillaceae	Lacticaseibacillus	61	0	0	0	0	0	9	0	0	0	0	0	0	0	0	0	0	0	0	0	0	0	21	0	0	0	0	0	0	0	0	0	0	0	0	8	0	0	0	0	0	0	0
OTU37	Lactiplantibacillus herbarum_s1	Firmicutes	Bacilli	Lactobacillales	Lactobacillaceae	Lactiplantibacillus	214	0	0	0	0	0	0	0	0	0	0	0	0	0	0	0	0	0	0	0	0	0	0	0	0	0	0	0	0	0	31	0	0	0	0	44	0	0	0	0	0	0	0
OTU38	Clostridia UCG-014_f_g_s_s2	Firmicutes	Clostridia	Clostridia UCG-014	Clostridia UCG-014_f	Clostridia UCG-014_f_g	995	0	0	0	0	0	0	0	0	0	0	0	0	0	0	0	0	0	0	0	0	0	0	0	0	0	17	0	317	0	0	0	0	0	0	15	0	0	0	0	0	0	0
OTU39	Loigolactobacillus bifermentans_s1	Firmicutes	Bacilli	Lactobacillales	Lactobacillaceae	Loigolactobacillus	15	0	0	0	0	0	0	0	0	0	0	0	0	0	0	0	0	0	0	0	0	0	0	0	0	0	11	0	0	0	0	0	0	0	0	0	0	0	0	0	0	0	0
OTU40	Megasphaera_s_s1	Firmicutes	Negativicutes	Veillonellales-Selenomonadales	Veillonellaceae	Megasphaera	3827	0	0	0	0	0	198	0	10	0	0	2	0	0	0	0	0	0	0	0	0	0	0	121	0	0	125	0	7	0	0	0	0	0	0	290	0	0	0	0	264	204	0
OTU41	Lacticaseibacillus_s_s2	Firmicutes	Bacilli	Lactobacillales	Lactobacillaceae	Lacticaseibacillus	298	0	0	0	0	0	0	0	0	0	0	0	0	0	0	0	0	0	0	0	0	0	0	0	0	0	25	0	0	0	0	0	0	0	0	80	0	0	0	0	0	0	0
OTU42	Megasphaera paucivorans_s1	Firmicutes	Negativicutes	Veillonellales-Selenomonadales	Veillonellaceae	Megasphaera	571	0	0	0	0	0	10	0	0	0	0	0	0	0	0	0	0	0	0	0	0	0	0	0	0	0	0	0	0	0	0	0	0	0	0	11	0	0	0	0	0	9	0
OTU43	Megasphaera_s_s2	Firmicutes	Negativicutes	Veillonellales-Selenomonadales	Veillonellaceae	Megasphaera	293	0	0	0	0	0	71	0	0	0	0	0	0	0	0	0	0	0	0	0	0	0	0	28	0	0	0	0	0	0	0	0	0	0	0	0	0	0	0	0	51	13	0
OTU44	Megasphaera_s_s3	Firmicutes	Negativicutes	Veillonellales-Selenomonadales	Veillonellaceae	Megasphaera	21	0	0	0	0	0	0	0	0	0	0	0	0	0	0	0	0	0	0	0	0	0	0	0	0	0	0	0	0	0	0	0	0	0	0	0	0	0	0	0	0	0	0
OTU45	Megasphaera_s_s4	Firmicutes	Negativicutes	Veillonellales-Selenomonadales	Veillonellaceae	Megasphaera	22	0	0	0	0	0	0	0	0	0	0	0	0	0	0	0	0	0	0	0	0	0	0	0	0	0	0	0	7	0	0	0	0	0	0	0	0	0	0	0	0	0	0
OTU46	Megasphaera_s_s5	Firmicutes	Negativicutes	Veillonellales-Selenomonadales	Veillonellaceae	Megasphaera	35	0	0	0	0	0	0	0	0	0	0	0	0	0	0	0	0	0	0	0	0	0	0	0	0	0	0	0	0	0	0	0	0	0	0	0	0	0	0	0	0	8	0
OTU47	Lactobacillus intestinalis_s1	Firmicutes	Bacilli	Lactobacillales	Lactobacillaceae	Lactobacillus	20	0	0	0	0	0	0	0	0	0	0	19	0	0	0	0	0	0	0	0	0	0	0	0	0	0	0	0	0	0	0	0	0	0	0	0	0	0	0	0	0	0	0
OTU48	Peptococcus_s_s1	Firmicutes	Clostridia	Peptococcales	Peptococcaceae	Peptococcus	298	0	0	0	3	0	0	0	14	0	0	64	0	2	0	0	0	0	3	0	0	1	41	0	0	0	0	0	0	0	0	0	0	3	0	0	0	0	0	0	0	0	26
OTU49	Companilactobacillus huachuanensis_s1	Firmicutes	Bacilli	Lactobacillales	Lactobacillaceae	Companilactobacillus	125	0	0	0	0	0	0	0	0	0	0	0	0	0	0	0	0	0	0	0	0	0	0	0	0	0	0	0	0	0	0	0	0	0	0	0	0	0	0	0	0	0	0
OTU50	Megasphaera_s_s6	Firmicutes	Negativicutes	Veillonellales-Selenomonadales	Veillonellaceae	Megasphaera	287	0	0	0	0	0	0	0	0	0	0	0	0	0	0	0	0	0	0	0	0	0	0	0	0	0	0	0	0	0	0	0	0	0	0	3	0	0	0	0	0	7	0
OTU51	Lactiplantibacillus plantarum_s1	Firmicutes	Bacilli	Lactobacillales	Lactobacillaceae	Lactiplantibacillus	716	0	0	0	0	66	25	0	0	0	0	0	0	0	0	0	0	0	0	0	0	0	0	0	0	0	41	0	0	0	0	0	0	0	0	39	0	0	0	0	43	0	0
OTU52	Megasphaera_s_s7	Firmicutes	Negativicutes	Veillonellales-Selenomonadales	Veillonellaceae	Megasphaera	131	0	0	0	0	0	0	0	0	0	0	0	0	0	0	0	0	0	0	0	0	0	0	79	0	0	0	0	0	0	0	0	0	0	0	0	0	0	0	0	0	0	0
OTU53	Megasphaera_s_s8	Firmicutes	Negativicutes	Veillonellales-Selenomonadales	Veillonellaceae	Megasphaera	23	0	0	0	0	0	19	0	0	0	0	0	0	0	0	0	0	0	0	0	0	0	0	0	0	0	4	0	0	0	0	0	0	0	0	0	0	0	0	0	0	0	0
OTU54	Dialister massiliensis_s1	Firmicutes	Negativicutes	Veillonellales-Selenomonadales	Veillonellaceae	Dialister	271	0	0	27	0	0	0	0	0	0	0	46	0	0	0	0	0	0	0	11	1	0	0	0	0	0	0	0	0	0	0	0	0	0	0	0	0	0	0	0	0	0	0
OTU55	Levilactobacillus brevis_s1	Firmicutes	Bacilli	Lactobacillales	Lactobacillaceae	Levilactobacillus	912	0	0	0	0	0	0	0	0	0	0	0	0	0	0	0	0	0	0	0	0	0	0	0	0	0	112	0	0	0	0	0	0	0	0	84	0	0	0	0	131	41	0
OTU56	Levilactobacillus_s_s1	Firmicutes	Bacilli	Lactobacillales	Lactobacillaceae	Levilactobacillus	225	0	0	0	0	0	0	0	0	0	0	0	0	0	0	0	0	0	0	0	0	0	0	0	0	0	19	0	0	0	0	0	0	0	0	34	0	0	0	0	14	2	0
OTU57	Secundilactobacillus similis_s1	Firmicutes	Bacilli	Lactobacillales	Lactobacillaceae	Secundilactobacillus	2847	0	0	0	0	0	0	0	0	0	0	0	0	0	0	0	0	0	0	0	0	0	0	0	0	0	581	0	0	0	0	0	0	0	0	1096	0	0	0	0	163	123	28
OTU58	Levilactobacillus mulengensis_s1	Firmicutes	Bacilli	Lactobacillales	Lactobacillaceae	Levilactobacillus	129	0	0	0	0	0	0	0	0	0	0	0	0	0	0	0	0	0	0	0	0	0	0	0	0	0	0	0	0	0	0	0	0	0	0	0	0	0	0	0	0	0	0
OTU59	Peptococcus_s_s2	Firmicutes	Clostridia	Peptococcales	Peptococcaceae	Peptococcus	732	0	0	0	0	0	0	0	0	0	0	0	0	0	0	0	0	0	0	0	0	0	0	0	0	0	0	0	0	0	0	0	0	0	0	0	0	0	0	0	0	16	0
OTU60	Levilactobacillus spicheri_s1	Firmicutes	Bacilli	Lactobacillales	Lactobacillaceae	Levilactobacillus	97	0	0	0	0	0	0	0	0	0	0	0	0	0	0	0	0	0	0	0	0	0	0	0	0	0	53	0	0	0	0	0	0	0	0	39	0	0	0	0	0	0	0
OTU61	OM190_o_f_g_s_s1	Planctomycetota	OM190	OM190_o	OM190_o_f	OM190_o_f_g	13	0	0	0	3	0	0	0	0	0	0	0	0	0	0	0	0	0	0	0	0	0	4	0	0	0	0	0	0	0	0	0	0	0	0	0	0	0	0	0	0	0	0
OTU62	Veillonellales-Selenomonadales_f_g_s_s1	Firmicutes	Negativicutes	Veillonellales-Selenomonadales	Veillonellales-Selenomonadales_f	Veillonellales-Selenomonadales_f_g	1251	0	0	0	0	0	0	0	0	0	0	0	0	0	0	0	0	0	0	0	0	0	0	0	0	0	0	0	0	0	0	0	0	0	0	0	0	0	0	0	0	0	0
OTU63	Anaerovibrio_s_s1	Firmicutes	Negativicutes	Veillonellales-Selenomonadales	Selenomonadaceae	Anaerovibrio	131	0	0	0	0	0	0	0	0	0	0	0	0	0	0	0	0	0	0	0	0	0	0	0	0	0	0	0	0	0	0	0	0	0	0	0	0	0	0	0	0	0	0
OTU64	OM190_o_f_g_s_s2	Planctomycetota	OM190	OM190_o	OM190_o_f	OM190_o_f_g	34	0	0	0	0	0	0	0	0	0	0	0	0	0	0	0	0	0	0	0	0	0	0	0	0	0	0	0	0	0	0	0	0	0	0	0	0	0	0	0	0	0	0
OTU65	Ligilactobacillus_s_s1	Firmicutes	Bacilli	Lactobacillales	Lactobacillaceae	Ligilactobacillus	83375	0	0	0	0	0	0	17712	0	0	0	0	0	0	0	0	2490	0	0	0	0	0	0	0	0	0	0	0	8	0	0	0	0	0	0	0	23	0	52	0	19	2348	0
OTU66	Ligilactobacillus murinus_s1	Firmicutes	Bacilli	Lactobacillales	Lactobacillaceae	Ligilactobacillus	103	0	0	0	0	0	0	0	0	0	0	0	0	0	0	0	0	0	0	0	0	0	0	0	0	0	0	0	0	0	0	0	0	0	0	0	0	0	0	0	0	0	0
OTU67	Lactobacillus crispatus_s1	Firmicutes	Bacilli	Lactobacillales	Lactobacillaceae	Lactobacillus	102	0	0	0	0	11	0	0	0	0	0	12	0	0	0	0	0	0	0	5	0	0	0	0	0	0	5	0	0	0	0	0	0	0	0	0	0	0	0	0	0	0	0
OTU68	Saccharimonadales_f_g_s_s3	Patescibacteria	Saccharimonadia	Saccharimonadales	Saccharimonadales_f	Saccharimonadales_f_g	96	0	0	0	0	0	0	0	0	0	0	0	0	0	0	0	0	0	0	0	0	0	0	0	0	0	0	0	0	0	0	0	0	3	7	0	0	0	0	0	0	0	0
OTU69	Veillonella_s_s1	Firmicutes	Negativicutes	Veillonellales-Selenomonadales	Veillonellaceae	Veillonella	175	0	0	0	0	13	0	1	23	0	0	0	0	0	0	0	0	0	0	0	0	0	0	0	0	0	0	0	0	0	0	0	0	0	0	0	0	0	0	0	0	0	0
OTU70	OM190_o_f_g_s_s3	Planctomycetota	OM190	OM190_o	OM190_o_f	OM190_o_f_g	16	0	0	0	0	0	0	0	0	0	0	0	0	0	0	0	0	0	0	0	0	0	0	0	0	0	0	0	0	0	0	0	0	0	0	0	0	0	0	0	0	0	0
OTU71	OM190_o_f_g_s_s4	Planctomycetota	OM190	OM190_o	OM190_o_f	OM190_o_f_g	28	0	0	0	0	0	0	0	0	0	0	0	0	0	0	0	0	0	0	0	0	0	0	0	0	0	0	0	0	0	0	0	0	0	0	0	0	0	0	0	0	0	0
OTU72	Pir4 lineage_s_s1	Planctomycetota	Planctomycetes	Pirellulales	Pirellulaceae	Pir4 lineage	15	0	0	0	0	0	0	0	0	0	0	0	0	0	0	0	0	0	0	0	0	0	0	0	0	0	0	0	0	0	0	0	0	0	0	0	0	0	0	0	0	0	0
OTU73	Ligilactobacillus ruminis_s1	Firmicutes	Bacilli	Lactobacillales	Lactobacillaceae	Ligilactobacillus	80	0	0	0	0	0	0	0	0	0	0	0	0	0	0	0	0	0	0	0	0	0	0	0	0	0	0	0	0	0	0	0	0	0	0	0	0	0	0	0	0	6	0
OTU74	Veillonella_s_s2	Firmicutes	Negativicutes	Veillonellales-Selenomonadales	Veillonellaceae	Veillonella	20	0	0	0	0	0	0	0	12	0	0	8	0	0	0	0	0	0	0	0	0	0	0	0	0	0	0	0	0	0	0	0	0	0	0	0	0	0	0	0	0	0	0
OTU75	Ligilactobacillus aviarius_s1	Firmicutes	Bacilli	Lactobacillales	Lactobacillaceae	Ligilactobacillus	194579	0	0	0	0	0	7	5	21824	7	211	8	2	0	0	0	1106	0	0	1031	18	0	0	35	18	0	10	0	12520	6246	324	0	0	11	17	553	20578	406	20135	6	300	12241	18691
OTU76	Ligilactobacillus_s_s2	Firmicutes	Bacilli	Lactobacillales	Lactobacillaceae	Ligilactobacillus	412	0	0	0	0	0	0	0	0	0	12	0	0	0	0	4	25	47	0	276	0	0	0	0	0	0	0	0	0	0	0	0	0	0	0	0	0	0	0	0	0	0	0
OTU77	Selenomonadaceae_g_s_s1	Firmicutes	Negativicutes	Veillonellales-Selenomonadales	Selenomonadaceae	Selenomonadaceae_g	67	0	0	0	0	0	0	0	0	0	0	0	0	0	0	0	0	0	0	0	0	0	0	0	0	0	0	0	0	0	0	0	0	0	0	0	0	0	0	0	0	0	0
OTU78	Ligilactobacillus salivarius_s1	Firmicutes	Bacilli	Lactobacillales	Lactobacillaceae	Ligilactobacillus	47	0	0	0	0	0	34	0	0	0	0	0	0	0	0	0	0	0	0	0	0	0	0	0	0	0	0	0	0	0	0	0	0	0	0	0	0	0	0	0	0	0	0
OTU79	Carnobacterium inhibens_s1	Firmicutes	Bacilli	Lactobacillales	Carnobacteriaceae	Carnobacterium	24	0	0	0	0	0	0	0	0	0	0	0	0	0	0	0	0	0	0	0	0	0	0	0	0	0	0	0	0	0	0	0	0	0	0	0	0	0	0	0	0	0	0
OTU80	Candidatus Bacilloplasma_s_s1	Firmicutes	Bacilli	Mycoplasmatales	Mycoplasmataceae	Candidatus Bacilloplasma	47804	138	10	0	0	0	40	0	91	0	0	588	521	0	1862	389	0	0	0	0	0	0	0	8	0	565	26	197	408	0	85	0	0	70	147	0	0	12	304	3154	3	45	1453
OTU81	Dellaglioa algida_s1	Firmicutes	Bacilli	Lactobacillales	Lactobacillaceae	Dellaglioa	1424	0	0	0	0	0	0	0	0	0	0	0	0	0	0	0	0	0	6	0	0	0	3	0	0	0	0	0	0	0	0	0	0	0	0	0	0	0	0	0	0	0	0
OTU82	Enterococcus faecalis_s1	Firmicutes	Bacilli	Lactobacillales	Enterococcaceae	Enterococcus	5530	0	0	1	0	5	7	0	0	0	0	0	5	0	0	1	0	0	0	4233	37	0	0	0	0	0	0	0	0	0	0	0	0	0	0	0	14	0	0	0	0	0	0
OTU83	Enterococcus faecium_s1	Firmicutes	Bacilli	Lactobacillales	Enterococcaceae	Enterococcus	18743	0	0	0	0	0	7	0	0	9	0	11	0	0	0	0	8	6	0	206	15150	0	14	0	0	0	165	0	0	0	0	0	0	0	0	111	0	0	10	0	0	1297	25
OTU84	DEV007_g_s_s1	Verrucomicrobiota	Verrucomicrobiae	Verrucomicrobiales	DEV007	DEV007_g	94	0	0	0	0	0	0	0	0	0	0	0	0	0	0	0	0	0	0	0	0	0	0	0	0	0	0	0	0	0	0	0	0	0	0	0	0	0	0	0	0	0	0
OTU85	Succiniclasticum_s_s1	Firmicutes	Negativicutes	Acidaminococcales	Acidaminococcaceae	Succiniclasticum	653	0	0	0	0	0	18	0	0	0	0	0	0	0	0	0	0	0	0	0	0	0	0	16	0	0	0	0	137	0	0	0	0	0	0	0	0	0	0	0	0	0	0
OTU86	Selenomonas lacticifex_s1	Firmicutes	Negativicutes	Veillonellales-Selenomonadales	Selenomonadaceae	Selenomonas	57	0	0	0	0	0	0	0	0	0	0	0	0	0	0	0	0	0	0	0	0	0	0	0	0	0	0	0	0	0	0	0	0	0	0	0	0	0	0	0	0	0	0
OTU87	Rickettsiella_s_s1	Proteobacteria	Gammaproteobacteria	Diplorickettsiales	Diplorickettsiaceae	Rickettsiella	29	0	0	0	0	0	0	0	0	0	0	0	0	0	0	0	0	0	0	0	0	0	0	0	0	0	0	0	0	0	0	0	0	0	0	0	0	0	0	0	0	0	0
OTU88	Mycoplasmataceae_g_s_s1	Firmicutes	Bacilli	Mycoplasmatales	Mycoplasmataceae	Mycoplasmataceae_g	139279	0	2	17400	0	0	3	0	0	39	0	34	18	0	0	14615	0	21	23418	0	0	23521	18106	0	0	0	66	0	325	0	0	154	0	0	0	0	1	1555	0	0	0	0	0
OTU89	Succiniclasticum_s_s2	Firmicutes	Negativicutes	Acidaminococcales	Acidaminococcaceae	Succiniclasticum	23	0	0	0	0	0	0	0	0	0	0	0	0	0	0	0	0	0	0	0	0	0	0	0	0	0	0	0	14	0	0	0	0	0	0	0	0	0	0	0	0	0	0
OTU90	Clostridia UCG-014_f_g_s_s3	Firmicutes	Clostridia	Clostridia UCG-014	Clostridia UCG-014_f	Clostridia UCG-014_f_g	26	0	0	0	0	0	0	0	0	0	0	0	0	0	0	0	0	0	0	0	0	0	0	4	0	0	0	0	0	0	0	0	0	0	0	0	0	0	0	0	0	0	0
OTU91	Unknown Family_g_s_s1	Proteobacteria	Gammaproteobacteria	Gammaproteobacteria Incertae Sedis	Unknown Family	Unknown Family_g	21	0	0	0	0	0	0	0	0	0	0	0	0	0	0	0	0	0	0	0	0	0	0	0	0	0	0	0	0	0	0	0	0	0	0	0	0	0	0	0	0	0	0
OTU92	Pir4 lineage_s_s2	Planctomycetota	Planctomycetes	Pirellulales	Pirellulaceae	Pir4 lineage	17	0	0	0	0	0	0	0	0	0	0	0	0	0	0	0	0	0	0	0	0	0	0	0	0	0	0	0	0	0	0	0	0	0	0	0	0	0	0	0	0	0	0
OTU93	Desulfocapsaceae_g_s_s1	Desulfobacterota	Desulfobulbia	Desulfobulbales	Desulfocapsaceae	Desulfocapsaceae_g	292	0	0	0	0	0	0	0	0	0	0	0	0	0	0	0	0	0	0	9	0	0	0	0	0	0	0	0	0	0	0	0	0	8	0	0	0	0	0	0	0	0	0
OTU94	Streptococcus_s_s1	Firmicutes	Bacilli	Lactobacillales	Streptococcaceae	Streptococcus	11406	0	0	5	21	30	36	0	69	35	234	605	0	0	47	0	492	0	17	168	23	0	166	7	4	43	49	0	23	73	5	0	59	7	0	30	0	0	13	13	34	13	21
OTU95	Catellicoccus_s_s1	Firmicutes	Bacilli	Lactobacillales	Catellicoccaceae	Catellicoccus	85	0	0	0	0	0	0	0	0	0	0	0	0	0	0	0	0	0	0	0	0	0	0	0	0	0	0	0	0	0	0	0	0	0	0	0	0	0	0	0	0	79	0
OTU96	Unknown Family_g_s_s2	Proteobacteria	Gammaproteobacteria	Gammaproteobacteria Incertae Sedis	Unknown Family	Unknown Family_g	50	0	0	0	0	0	0	0	0	0	0	0	0	0	0	0	0	0	0	0	0	0	0	0	0	0	0	0	0	0	0	0	0	0	0	0	0	0	0	0	0	0	0
OTU97	Succiniclasticum_s_s3	Firmicutes	Negativicutes	Acidaminococcales	Acidaminococcaceae	Succiniclasticum	62	0	0	0	0	0	0	0	0	0	0	0	0	0	0	0	0	0	0	0	0	0	0	0	0	0	0	0	0	0	0	0	0	0	0	0	0	0	0	0	0	3	0
OTU98	Enterococcus_s_s1	Firmicutes	Bacilli	Lactobacillales	Enterococcaceae	Enterococcus	24	0	0	0	0	0	0	0	0	0	0	0	0	0	0	0	0	0	0	0	0	0	0	0	0	0	0	0	0	0	0	0	0	0	0	0	0	0	0	0	0	0	0
OTU99	Enterococcus gallinarum_s1	Firmicutes	Bacilli	Lactobacillales	Enterococcaceae	Enterococcus	20	0	0	0	0	0	0	0	0	0	0	0	0	0	0	0	0	0	0	0	0	0	17	0	0	0	0	0	0	0	0	0	0	0	0	0	0	0	0	0	0	0	0
OTU100	Succiniclasticum_s_s4	Firmicutes	Negativicutes	Acidaminococcales	Acidaminococcaceae	Succiniclasticum	11	0	0	0	0	0	0	0	0	0	0	0	0	0	0	0	0	0	0	0	0	0	0	0	0	0	0	0	0	0	0	0	0	0	0	0	0	0	0	0	0	0	0
OTU101	Catellicoccus marimammalium_s1	Firmicutes	Bacilli	Lactobacillales	Catellicoccaceae	Catellicoccus	714803	12241	6762	592	249	6181	43	382	180	863	16870	823	232	20171	31	7528	8756	23850	28	833	0	22	3852	819	23614	17768	88	5577	0	17083	20135	21986	22756	18783	21130	70	348	20937	732	5193	872	10	575
OTU102	Propionispira arcuata_s2	Firmicutes	Negativicutes	Veillonellales-Selenomonadales	Selenomonadaceae	Propionispira	654	0	0	0	0	0	0	0	0	0	0	0	0	10	0	0	0	0	0	0	0	0	0	0	0	0	105	0	0	0	0	0	0	0	0	0	0	0	0	0	0	0	0
OTU103	Acidaminococcus_s_s1	Firmicutes	Negativicutes	Acidaminococcales	Acidaminococcaceae	Acidaminococcus	184	0	0	0	0	0	0	0	0	0	0	0	0	0	0	0	0	0	0	0	0	0	0	0	0	0	0	0	0	0	0	0	0	0	0	0	0	0	0	0	0	0	0
OTU104	Trichococcus flocculiformis_s1	Firmicutes	Bacilli	Lactobacillales	Carnobacteriaceae	Trichococcus	11865	0	0	21	17	24	113	72	126	66	0	73	0	6	0	0	0	19	0	60	0	4	110	117	0	0	3769	0	4	0	6	0	0	16	0	400	0	0	0	0	153	451	0
OTU105	Streptococcus varani_s1	Firmicutes	Bacilli	Lactobacillales	Streptococcaceae	Streptococcus	245	0	0	0	0	46	0	0	0	0	100	0	0	0	0	0	0	0	0	94	0	0	0	0	0	0	0	0	0	0	0	0	0	0	0	0	0	0	0	0	0	0	0
OTU106	Phascolarctobacterium faecium_s1	Firmicutes	Negativicutes	Acidaminococcales	Acidaminococcaceae	Phascolarctobacterium	259	0	0	7	0	0	0	0	0	0	14	0	0	0	0	0	0	0	0	28	0	0	0	0	0	0	0	0	0	0	2	0	0	0	0	0	0	0	0	0	0	0	0
OTU107	Catellicoccus_s_s2	Firmicutes	Bacilli	Lactobacillales	Catellicoccaceae	Catellicoccus	4693	0	0	0	0	0	0	0	0	0	0	0	0	0	0	0	0	0	0	0	0	0	0	0	0	3	0	4690	0	0	0	0	0	0	0	0	0	0	0	0	0	0	0
OTU108	Enterococcus pseudoavium_s1	Firmicutes	Bacilli	Lactobacillales	Enterococcaceae	Enterococcus	109	0	0	0	0	0	0	0	0	0	0	0	0	0	0	0	0	0	0	0	0	0	0	0	0	0	49	0	0	0	0	0	0	0	0	20	0	0	0	0	6	0	0
OTU109	Propionispira arcuata_s3	Firmicutes	Negativicutes	Veillonellales-Selenomonadales	Selenomonadaceae	Propionispira	229	0	0	0	0	0	0	0	0	0	0	0	0	0	0	0	0	0	0	0	0	0	0	0	0	0	31	0	0	0	0	0	0	0	0	0	0	0	0	0	0	0	0
OTU110	Acidaminococcus_s_s2	Firmicutes	Negativicutes	Acidaminococcales	Acidaminococcaceae	Acidaminococcus	133	0	0	0	0	0	0	0	0	0	0	0	0	0	0	0	0	0	0	0	0	0	0	0	0	0	0	0	0	0	0	0	0	0	0	0	0	0	0	0	0	5	0
OTU111	Breznakia_s_s1	Firmicutes	Bacilli	Erysipelotrichales	Erysipelotrichaceae	Breznakia	34077	1986	1368	47	13	0	0	0	9	0	0	0	0	0	0	3	0	0	11	0	0	31	0	0	0	0	0	567	0	0	0	0	0	0	0	0	0	0	0	0	0	14	0
OTU112	Catellicoccus_s_s3	Firmicutes	Bacilli	Lactobacillales	Catellicoccaceae	Catellicoccus	72	0	0	0	0	0	0	14	0	0	0	0	0	0	0	0	0	0	0	0	0	0	0	0	0	0	0	0	0	0	0	0	0	0	0	0	0	0	0	0	0	0	0
OTU113	Acidaminococcus_s_s3	Firmicutes	Negativicutes	Acidaminococcales	Acidaminococcaceae	Acidaminococcus	562	0	0	0	0	0	19	0	0	0	0	0	0	6	0	0	0	0	0	0	0	0	0	0	0	0	38	0	57	0	0	0	0	0	0	0	0	0	0	0	0	35	0
OTU114	Anoxybacillus suryakundensis_s1	Firmicutes	Bacilli	Bacillales	Bacillaceae	Anoxybacillus	111	0	0	0	2	0	0	0	0	0	0	0	0	0	0	0	0	0	0	0	0	0	0	93	0	0	7	0	0	0	0	0	0	0	0	0	0	0	0	0	0	0	0
OTU115	Acidaminococcaceae_g_s_s1	Firmicutes	Negativicutes	Acidaminococcales	Acidaminococcaceae	Acidaminococcaceae_g	71	0	0	0	0	0	0	0	0	0	0	14	0	0	0	0	0	0	0	0	0	0	0	0	0	0	0	0	0	0	0	0	0	0	0	0	0	0	0	0	0	0	0
OTU116	Enterococcus aquimarinus_s1	Firmicutes	Bacilli	Lactobacillales	Enterococcaceae	Enterococcus	225	0	0	0	0	0	0	9	0	2	0	0	0	0	0	0	0	0	0	0	0	0	0	0	0	0	71	0	0	0	3	0	0	5	0	21	0	0	0	0	0	0	0
OTU117	Desulfobulbus_s_s1	Desulfobacterota	Desulfobulbia	Desulfobulbales	Desulfobulbaceae	Desulfobulbus	22	0	0	0	0	0	0	0	0	0	0	0	0	0	0	0	0	0	0	0	0	0	0	0	0	0	0	0	9	0	0	0	0	0	0	0	0	0	0	0	0	0	0
OTU118	Caproiciproducens_s_s1	Firmicutes	Clostridia	Oscillospirales	Ruminococcaceae	Caproiciproducens	14	0	0	0	0	0	0	0	0	0	0	0	0	0	0	0	0	0	0	0	0	0	0	0	0	0	0	0	0	0	0	0	0	0	0	0	0	0	0	0	0	0	0
OTU119	Lactococcus raffinolactis_s1	Firmicutes	Bacilli	Lactobacillales	Streptococcaceae	Lactococcus	1007	0	0	0	9	30	26	0	0	0	0	7	0	0	0	0	0	0	0	0	0	0	0	0	0	0	60	0	0	0	0	0	0	0	0	22	0	0	0	0	4	19	0
OTU120	Enterococcus bulliens_s1	Firmicutes	Bacilli	Lactobacillales	Enterococcaceae	Enterococcus	1216	0	0	0	0	0	0	0	0	0	0	0	0	0	0	0	0	0	0	0	0	0	0	0	0	0	0	0	0	0	0	0	0	0	0	0	0	0	0	0	2	0	0
OTU121	Lactococcus chungangensis_s1	Firmicutes	Bacilli	Lactobacillales	Streptococcaceae	Lactococcus	1712	0	3	32	4	299	86	15	67	28	23	62	0	0	0	40	0	0	0	31	0	0	0	2	0	0	292	0	0	0	0	0	0	5	0	83	0	0	0	0	44	29	0
OTU122	Streptococcus_s_s2	Firmicutes	Bacilli	Lactobacillales	Streptococcaceae	Streptococcus	67	0	0	0	0	0	0	0	0	0	0	0	0	0	0	0	0	0	0	0	0	0	0	0	0	0	0	0	0	0	0	0	0	0	0	0	0	0	0	0	0	0	0
OTU123	Streptococcus_s_s3	Firmicutes	Bacilli	Lactobacillales	Streptococcaceae	Streptococcus	124	0	0	0	0	0	7	0	0	0	0	0	0	0	0	0	0	0	0	0	0	0	0	0	0	0	24	0	10	0	0	0	0	0	0	0	0	0	0	0	0	0	0
OTU124	Subgroup 10_s_s1	Acidobacteriota	Thermoanaerobaculia	Thermoanaerobaculales	Thermoanaerobaculaceae	Subgroup 10	48	0	0	0	0	0	0	0	0	0	0	0	0	0	0	0	0	0	0	0	0	0	0	0	0	0	0	0	0	0	0	0	0	0	0	0	0	0	0	0	0	0	0
OTU125	Streptococcus ferus_s1	Firmicutes	Bacilli	Lactobacillales	Streptococcaceae	Streptococcus	30	0	0	0	0	0	0	0	0	0	0	0	0	0	0	0	0	0	0	0	0	0	0	0	0	0	0	0	0	0	0	0	0	0	0	0	0	0	0	0	0	0	0
OTU126	Enterococcus lemanii_s1	Firmicutes	Bacilli	Lactobacillales	Enterococcaceae	Enterococcus	22	0	0	0	0	0	0	0	0	6	0	0	0	0	0	0	0	0	0	0	0	0	0	0	0	0	14	0	0	0	0	0	0	0	0	0	0	0	0	0	2	0	0
OTU127	Mammaliicoccus vitulinus_s1	Firmicutes	Bacilli	Staphylococcales	Staphylococcaceae	Staphylococcus	5011	0	0	0	7	0	12	0	0	0	0	0	0	0	0	0	0	0	0	1702	0	0	0	0	0	0	0	0	0	0	30	0	0	0	0	0	0	0	0	0	0	0	0
OTU128	Streptococcus parasuis_s1	Firmicutes	Bacilli	Lactobacillales	Streptococcaceae	Streptococcus	163	0	0	14	0	0	43	0	0	0	0	0	0	0	0	0	0	0	0	0	0	0	0	0	0	0	43	0	0	0	0	0	0	0	0	0	0	0	0	0	0	0	0
OTU129	Anaerosinus glycerini_s1	Firmicutes	Negativicutes	Veillonellales-Selenomonadales	Sporomusaceae	Anaerosinus	174	0	0	11	0	0	0	0	0	0	0	67	0	0	0	0	0	0	0	0	0	0	0	0	0	0	59	0	0	0	0	0	0	0	0	0	0	0	0	0	4	0	0
OTU130	Breznakia_s_s2	Firmicutes	Bacilli	Erysipelotrichales	Erysipelotrichaceae	Breznakia	1318	0	0	0	0	0	0	16	0	0	0	0	0	0	0	0	0	0	0	0	0	0	0	0	0	0	0	0	0	0	0	0	0	0	0	0	0	0	0	0	0	0	0
OTU131	Streptococcus_s_s4	Firmicutes	Bacilli	Lactobacillales	Streptococcaceae	Streptococcus	23	0	0	0	0	0	0	0	0	0	0	0	0	0	0	0	0	0	0	0	0	0	0	0	0	0	0	0	0	0	0	0	0	0	0	0	0	0	0	0	0	0	0
OTU132	Paenisporosarcina macmurdoensis_s1	Firmicutes	Bacilli	Bacillales	Planococcaceae	Paenisporosarcina	20	0	0	0	0	0	0	0	0	0	0	0	0	0	0	0	0	0	0	0	0	0	0	0	0	0	0	0	13	0	0	0	0	0	0	0	0	0	0	0	0	0	0
OTU133	Blastocatellia_o_f_g_s_s1	Acidobacteriota	Blastocatellia	Blastocatellia_o	Blastocatellia_o_f	Blastocatellia_o_f_g	19	0	0	8	0	0	11	0	0	0	0	0	0	0	0	0	0	0	0	0	0	0	0	0	0	0	0	0	0	0	0	0	0	0	0	0	0	0	0	0	0	0	0
OTU134	Gammaproteobacteria_o_f_g_s_s1	Proteobacteria	Gammaproteobacteria	Gammaproteobacteria_o	Gammaproteobacteria_o_f	Gammaproteobacteria_o_f_g	51	0	0	0	0	0	0	0	0	0	0	0	0	0	0	0	0	0	0	0	0	0	0	0	0	0	0	0	0	0	0	0	0	0	0	0	0	0	0	0	0	0	0
OTU135	Desulfovibrionaceae_g_s_s1	Desulfobacterota	Desulfovibrionia	Desulfovibrionales	Desulfovibrionaceae	Desulfovibrionaceae_g	24	0	0	0	0	0	0	0	0	0	0	0	0	20	0	0	0	0	0	0	0	0	0	0	0	0	0	0	0	0	0	0	0	0	0	0	0	0	0	0	0	0	0
OTU136	Carnobacterium divergens_s1	Firmicutes	Bacilli	Lactobacillales	Carnobacteriaceae	Carnobacterium	22	0	0	0	0	0	0	0	0	0	0	0	0	0	0	0	0	0	0	0	0	0	0	0	0	0	0	0	0	0	0	0	5	0	0	0	0	0	0	0	14	0	0
OTU137	OM190_o_f_g_s_s5	Planctomycetota	OM190	OM190_o	OM190_o_f	OM190_o_f_g	22	0	0	0	0	0	0	0	0	0	0	0	0	0	0	0	0	0	0	0	0	0	0	0	0	0	0	0	0	0	0	0	0	0	0	0	0	0	0	0	0	0	0
OTU138	Macrococcoides caseolyticum_s1	Firmicutes	Bacilli	Staphylococcales	Staphylococcaceae	Macrococcus	4945	0	0	0	0	0	0	36	0	0	0	0	0	0	0	0	0	0	0	122	361	0	103	0	0	0	0	0	0	0	0	0	0	0	0	0	0	0	0	0	0	0	0
OTU139	Staphylococcus succinus_s1	Firmicutes	Bacilli	Staphylococcales	Staphylococcaceae	Staphylococcus	81723	0	0	0	31	11	26	3171	26	284	0	10	3	0	108	4	0	0	256	4586	22	0	0	0	0	0	9	0	0	0	386	0	5	5	39	3	0	21	0	0	0	0	0
OTU140	Vicinamibacterales_f_g_s_s1	Acidobacteriota	Vicinamibacteria	Vicinamibacterales	Vicinamibacterales_f	Vicinamibacterales_f_g	22	0	0	4	0	0	18	0	0	0	0	0	0	0	0	0	0	0	0	0	0	0	0	0	0	0	0	0	0	0	0	0	0	0	0	0	0	0	0	0	0	0	0
OTU141	SAR324 clade(Marine group B)_c_o_f_g_s_s1	SAR324 clade(Marine group B)	SAR324 clade(Marine group B)_c	SAR324 clade(Marine group B)_c_o	SAR324 clade(Marine group B)_c_o_f	SAR324 clade(Marine group B)_c_o_f_g	17	0	0	0	0	0	0	0	0	0	0	0	0	0	0	0	0	0	0	0	0	0	0	0	0	0	0	0	0	0	0	0	0	0	0	0	0	0	0	0	0	0	0
OTU142	Vicinamibacterales_f_g_s_s2	Acidobacteriota	Vicinamibacteria	Vicinamibacterales	Vicinamibacterales_f	Vicinamibacterales_f_g	21	10	0	0	0	0	11	0	0	0	0	0	0	0	0	0	0	0	0	0	0	0	0	0	0	0	0	0	0	0	0	0	0	0	0	0	0	0	0	0	0	0	0
OTU143	Gemmataceae_g_s_s1	Planctomycetota	Planctomycetes	Gemmatales	Gemmataceae	Gemmataceae_g	21	0	0	0	0	0	0	0	0	0	0	0	0	0	0	0	0	0	0	0	0	0	0	0	0	0	0	0	0	0	0	0	0	4	0	0	0	0	0	0	0	0	0
OTU144	Succiniclasticum_s_s5	Firmicutes	Negativicutes	Acidaminococcales	Acidaminococcaceae	Succiniclasticum	143	0	0	0	0	0	9	0	0	0	0	0	0	0	0	0	0	0	0	0	0	0	0	0	0	0	0	0	3	0	0	0	0	0	0	0	0	0	0	0	0	0	0
OTU145	Staphylococcus pasteuri_s1	Firmicutes	Bacilli	Staphylococcales	Staphylococcaceae	Staphylococcus	84	0	0	0	0	0	0	0	0	0	0	0	1	0	0	0	0	0	0	0	17	0	0	0	0	0	0	0	0	0	0	0	0	0	0	0	0	0	0	0	0	0	0
OTU146	Priestia flexa_s1	Firmicutes	Bacilli	Bacillales	Bacillaceae	Bacillus	183	0	0	0	38	0	0	0	27	0	0	0	0	0	0	0	0	0	0	0	0	0	0	0	0	0	0	0	0	0	0	0	0	0	0	0	0	0	0	0	0	0	0
OTU147	Paenalcaligenes_s_s1	Proteobacteria	Gammaproteobacteria	Burkholderiales	Alcaligenaceae	Paenalcaligenes	15	0	0	0	0	0	0	0	0	0	0	0	0	0	0	0	0	0	0	0	0	0	0	0	0	0	0	0	0	0	0	0	0	0	0	0	0	0	0	0	0	0	0
OTU148	Staphylococcus aureus_s1	Firmicutes	Bacilli	Staphylococcales	Staphylococcaceae	Staphylococcus	165	0	0	0	0	0	0	0	0	0	0	0	0	0	0	0	0	0	0	0	4	0	0	0	0	0	0	0	0	0	7	0	0	0	0	0	0	0	0	0	0	0	0
OTU149	Photobacterium damselae_s1	Proteobacteria	Gammaproteobacteria	Enterobacterales	Vibrionaceae	Photobacterium	69	0	0	0	0	0	0	0	0	0	0	0	0	0	0	0	0	0	0	0	0	0	0	0	26	0	0	0	0	0	13	0	0	0	0	0	8	0	0	0	22	0	0
OTU150	Sporosarcina thermotolerans_s1	Firmicutes	Bacilli	Bacillales	Planococcaceae	Sporosarcina	37	0	0	0	0	5	0	0	0	0	0	0	0	0	0	0	0	0	0	0	0	0	0	0	0	0	0	0	0	0	0	0	0	0	0	0	0	0	0	0	0	0	0
OTU151	Bacillus toyonensis_s1	Firmicutes	Bacilli	Bacillales	Bacillaceae	Bacillus	40	0	0	0	0	0	0	0	0	0	0	0	0	16	0	0	0	0	0	0	0	0	0	0	0	0	0	0	0	0	0	0	0	0	0	0	0	0	0	0	0	0	0
OTU152	Leuconostoc mesenteroides_s1	Firmicutes	Bacilli	Lactobacillales	Lactobacillaceae	Leuconostoc	25340	0	0	68	84	2140	1148	310	17	8200	5	1966	8	3	4155	15	0	4	34	93	0	4	2	41	0	0	25	164	0	0	960	10	405	19	157	6	0	0	0	0	22	0	0
OTU153	Desulfovibrio_s_s1	Desulfobacterota	Desulfovibrionia	Desulfovibrionales	Desulfovibrionaceae	Desulfovibrio	114	0	0	0	0	0	0	0	0	0	0	0	0	0	0	0	0	0	0	0	0	0	0	0	0	0	0	0	7	0	0	0	0	0	0	0	0	0	0	0	0	0	0
OTU154	Staphylococcus epidermidis_s1	Firmicutes	Bacilli	Staphylococcales	Staphylococcaceae	Staphylococcus	137	0	0	0	0	0	0	0	57	0	0	0	0	0	0	0	0	0	0	0	0	0	0	0	0	0	0	0	0	0	0	0	0	0	0	0	0	0	0	0	0	0	0
OTU155	Streptococcus_s_s5	Firmicutes	Bacilli	Lactobacillales	Streptococcaceae	Streptococcus	2279	0	0	0	0	0	0	0	0	0	2254	0	0	0	0	0	0	0	0	0	0	0	0	0	0	0	0	0	0	0	0	0	0	0	0	0	0	0	0	0	0	0	0
OTU156	Staphylococcus hominis_s1	Firmicutes	Bacilli	Staphylococcales	Staphylococcaceae	Staphylococcus	37	0	0	0	0	19	0	0	0	0	0	0	0	0	0	0	0	0	0	0	0	0	0	0	0	0	0	0	0	0	0	0	0	0	0	0	0	0	0	0	0	0	0
OTU157	Desulfovibrio_s_s2	Desulfobacterota	Desulfovibrionia	Desulfovibrionales	Desulfovibrionaceae	Desulfovibrio	36	0	0	0	0	0	0	0	0	0	0	0	0	0	0	0	0	0	0	0	0	0	0	0	0	0	0	0	16	0	0	0	0	0	0	0	0	0	0	0	0	0	0
OTU158	Actinomyces provencensis_s1	Actinobacteriota	Actinobacteria	Actinomycetales	Actinomycetaceae	Actinomyces	29	0	0	0	0	0	0	0	0	0	0	0	0	0	0	0	0	0	0	0	0	0	0	0	0	0	0	0	0	0	0	0	0	0	0	0	0	0	0	0	5	0	0
OTU159	Vicinamibacteraceae_g_s_s1	Acidobacteriota	Vicinamibacteria	Vicinamibacterales	Vicinamibacteraceae	Vicinamibacteraceae_g	20	9	0	0	0	0	11	0	0	0	0	0	0	0	0	0	0	0	0	0	0	0	0	0	0	0	0	0	0	0	0	0	0	0	0	0	0	0	0	0	0	0	0
OTU160	Persicirhabdus_s_s1	Verrucomicrobiota	Verrucomicrobiae	Verrucomicrobiales	Rubritaleaceae	Persicirhabdus	610	0	0	0	0	0	0	0	0	0	0	0	0	0	0	0	0	0	0	0	0	0	0	0	0	0	0	0	0	0	0	0	0	0	0	0	0	0	0	0	0	0	0
OTU161	Leuconostoc lactis_s1	Firmicutes	Bacilli	Lactobacillales	Lactobacillaceae	Leuconostoc	18508	0	0	66	2	206	1167	0	0	6	0	31	45	0	0	4	0	0	294	3	81	0	93	0	0	0	0	0	3	0	6	0	464	21	0	33	0	0	0	3	6	0	0
OTU162	Desulfovibrio desulfuricans_s1	Desulfobacterota	Desulfovibrionia	Desulfovibrionales	Desulfovibrionaceae	Desulfovibrio	884	0	0	3	0	0	0	0	11	7	0	84	0	0	0	0	0	0	0	15	0	0	0	0	0	0	29	0	12	0	0	0	0	0	0	0	0	0	0	0	47	0	0
OTU163	Leuconostoc miyukkimchii_s1	Firmicutes	Bacilli	Lactobacillales	Lactobacillaceae	Leuconostoc	8207	0	0	0	0	0	4847	4	0	0	0	0	0	0	0	0	0	0	0	0	0	0	0	0	0	0	0	0	0	0	0	0	0	0	0	0	0	0	0	0	0	0	0
OTU164	Bacillus amyloliquefaciens_s1	Firmicutes	Bacilli	Bacillales	Bacillaceae	Bacillus	246	0	0	0	0	0	0	0	0	0	0	0	0	0	0	0	0	0	0	0	0	0	0	0	0	0	5	0	15	0	0	0	0	0	0	0	0	0	0	0	0	0	0
OTU165	Desulfovibrio_s_s3	Desulfobacterota	Desulfovibrionia	Desulfovibrionales	Desulfovibrionaceae	Desulfovibrio	100	0	0	0	0	0	0	0	0	0	0	0	0	0	0	0	0	0	0	0	0	0	0	0	0	0	0	0	21	0	0	0	0	0	0	0	0	0	0	0	0	0	0
OTU166	Leuconostoc carnosum_s1	Firmicutes	Bacilli	Lactobacillales	Lactobacillaceae	Leuconostoc	1988	0	0	102	62	0	0	35	0	0	0	3	0	0	0	0	0	0	0	0	0	0	5	0	0	0	0	0	0	0	0	0	228	0	0	0	0	0	0	0	0	0	0
OTU167	Pectinatus frisingensis_s1	Firmicutes	Negativicutes	Veillonellales-Selenomonadales	Selenomonadaceae	Pectinatus	52	0	0	0	0	0	0	0	0	0	0	0	0	0	0	0	0	0	0	0	0	0	0	0	0	0	0	0	0	0	0	0	0	0	0	0	0	0	0	0	0	0	0
OTU168	Granulicatella adiacens_s1	Firmicutes	Bacilli	Lactobacillales	Carnobacteriaceae	Granulicatella	58	0	0	0	0	0	0	0	0	0	0	0	0	0	0	0	0	0	0	0	0	0	0	0	0	0	9	0	0	0	0	0	0	0	0	0	0	0	0	0	0	0	0
OTU169	Bacillus sonorensis_s1	Firmicutes	Bacilli	Bacillales	Bacillaceae	Bacillus	38	0	0	0	0	0	0	0	0	0	0	0	0	0	0	0	0	0	0	0	0	0	0	0	0	0	0	0	0	0	0	0	0	0	0	0	0	0	0	0	0	0	0
OTU170	Desulfovibrio intestinalis_s1	Desulfobacterota	Desulfovibrionia	Desulfovibrionales	Desulfovibrionaceae	Desulfovibrio	28	0	0	0	0	0	0	0	0	0	0	0	0	0	0	14	0	0	0	0	0	0	0	0	0	0	0	0	0	0	0	0	0	0	0	0	0	0	0	0	0	0	0
OTU171	Pirellulaceae_g_s_s1	Planctomycetota	Planctomycetes	Pirellulales	Pirellulaceae	Pirellulaceae_g	30	0	0	0	3	0	0	0	0	0	0	0	0	0	0	0	0	0	0	0	0	0	0	0	0	0	0	0	0	9	0	0	0	0	0	0	0	0	0	0	0	0	0
OTU172	Leuconostoc rapi_s1	Firmicutes	Bacilli	Lactobacillales	Lactobacillaceae	Leuconostoc	21	0	0	0	0	0	0	0	0	0	0	0	0	0	0	0	0	0	0	0	0	0	0	0	0	0	0	0	0	0	0	0	0	0	0	0	0	0	0	0	0	0	0
OTU173	Aerococcus urinaeequi_s1	Firmicutes	Bacilli	Lactobacillales	Aerococcaceae	Aerococcus	1129	0	0	0	0	0	0	0	0	0	0	0	54	0	0	0	0	0	32	151	0	0	0	0	0	0	0	0	0	0	0	0	0	0	0	0	0	25	0	0	0	0	0
OTU174	Streptococcus iniae_s1	Firmicutes	Bacilli	Lactobacillales	Streptococcaceae	Streptococcus	237	0	0	0	0	0	0	0	0	0	199	0	0	0	0	0	0	0	0	0	0	0	0	0	0	0	0	0	0	0	0	0	0	0	0	0	0	0	0	0	0	0	0
OTU175	Bacillus safensis_s1	Firmicutes	Bacilli	Bacillales	Bacillaceae	Bacillus	656	0	0	0	0	0	0	0	0	0	0	0	0	0	0	0	0	0	0	0	0	0	0	0	0	0	0	0	0	0	0	0	0	0	2	0	0	0	0	0	0	0	0
OTU176	Streptococcus macedonicus_s1	Firmicutes	Bacilli	Lactobacillales	Streptococcaceae	Streptococcus	1353	0	0	7	0	5	15	0	0	0	8	24	0	0	0	119	5	0	0	76	229	0	0	108	0	0	12	0	0	0	171	0	0	1	0	19	0	0	0	0	6	14	0
OTU177	Streptococcus lutetiensis_s1	Firmicutes	Bacilli	Lactobacillales	Streptococcaceae	Streptococcus	10725	0	0	33	0	183	16	6	4	0	0	0	0	0	0	0	0	5	0	608	5270	1	0	0	0	0	28	0	0	0	0	0	0	2	0	0	0	0	0	0	1	0	0
OTU178	Lactococcus carnosus_s1	Firmicutes	Bacilli	Lactobacillales	Streptococcaceae	Lactococcus	6898	0	0	0	0	10	19	0	0	0	0	10	0	0	0	0	0	0	0	0	7	0	14	0	0	0	0	0	0	0	0	0	0	0	0	12	0	0	0	0	11	0	0
OTU179	Streptococcus suis_s1	Firmicutes	Bacilli	Lactobacillales	Streptococcaceae	Streptococcus	150	0	0	0	0	0	0	0	0	0	0	0	0	0	0	0	0	0	0	0	0	0	0	0	0	0	0	0	0	0	0	0	0	0	0	0	0	0	0	0	0	0	0
OTU180	Streptococcus thermophilus_s1	Firmicutes	Bacilli	Lactobacillales	Streptococcaceae	Streptococcus	11318	0	0	12	0	61	0	26	13	0	0	25	0	0	0	0	0	8	0	768	2625	0	0	0	0	0	166	0	0	0	0	0	0	0	0	43	0	0	0	0	52	55	0
OTU181	Globicatella_s_s1	Firmicutes	Bacilli	Lactobacillales	Aerococcaceae	Globicatella	136	0	0	0	0	0	0	0	0	6	0	0	0	0	0	0	0	0	0	0	0	0	0	0	0	0	0	0	0	10	0	0	0	0	0	0	0	0	0	0	0	0	0
OTU182	Streptococcus parasuis_s2	Firmicutes	Bacilli	Lactobacillales	Streptococcaceae	Streptococcus	462	0	0	0	0	0	0	0	0	0	0	0	0	0	0	0	0	0	0	0	0	0	0	0	0	0	0	0	0	0	0	0	0	0	0	0	0	0	0	0	9	7	0
OTU183	Streptococcus parauberis_s1	Firmicutes	Bacilli	Lactobacillales	Streptococcaceae	Streptococcus	77	0	0	0	0	0	7	0	1	0	0	1	0	0	0	0	0	0	0	67	0	0	0	0	0	0	0	0	0	0	0	0	0	0	0	0	0	0	0	0	0	0	0
OTU184	Lactococcus plantarum_s1	Firmicutes	Bacilli	Lactobacillales	Streptococcaceae	Lactococcus	39	0	0	0	0	0	0	0	0	0	0	0	0	0	0	0	0	0	0	0	0	0	0	0	0	0	0	0	0	0	0	0	0	0	0	0	0	0	0	0	0	0	0
OTU185	Lactococcus garvieae_s1	Firmicutes	Bacilli	Lactobacillales	Streptococcaceae	Lactococcus	1371	0	0	0	0	0	0	0	0	209	0	0	0	0	194	0	0	0	0	16	0	0	0	0	0	0	0	0	0	0	0	0	0	0	0	0	0	0	0	0	0	0	0
OTU186	Gimesiaceae_g_s_s1	Planctomycetota	Planctomycetes	Planctomycetales	Gimesiaceae	Gimesiaceae_g	20	0	0	0	0	0	0	0	0	0	0	0	0	0	0	0	0	0	0	0	0	0	0	0	0	0	0	0	0	0	0	0	0	0	0	0	0	0	0	0	0	0	0
OTU187	Streptococcus alactolyticus_s1	Firmicutes	Bacilli	Lactobacillales	Streptococcaceae	Streptococcus	2711	0	0	0	0	30	0	0	0	0	0	0	0	0	0	0	0	0	0	0	0	0	0	0	0	0	0	0	0	0	0	0	0	0	0	32	0	0	0	0	0	0	0
OTU188	Kurthia gibsonii_s1	Firmicutes	Bacilli	Bacillales	Planococcaceae	Kurthia	121	0	0	0	0	0	0	0	0	0	0	0	0	0	0	0	0	0	0	0	0	0	0	0	0	0	7	0	0	0	0	0	0	0	0	0	0	0	0	0	0	0	0
OTU189	Brochothrix thermosphacta_s1	Firmicutes	Bacilli	Lactobacillales	Listeriaceae	Brochothrix	515	0	0	0	0	0	0	4	0	0	0	0	0	0	0	0	0	0	5	0	4	0	0	0	0	0	0	0	0	0	0	0	0	0	5	0	0	0	0	0	0	0	0
OTU190	Oscillospiraceae_g_s_s1	Firmicutes	Clostridia	Oscillospirales	Oscillospiraceae	Oscillospiraceae_g	21	0	0	0	0	0	0	0	0	0	0	0	0	0	0	0	0	0	0	0	0	0	0	0	0	0	0	0	8	0	0	0	0	0	0	0	0	0	0	0	0	0	0
OTU191	Streptococcus sanguinis_s1	Firmicutes	Bacilli	Lactobacillales	Streptococcaceae	Streptococcus	18	0	0	0	0	2	0	0	0	0	0	0	0	0	0	0	0	0	0	0	0	0	0	0	0	0	0	0	0	0	0	0	0	0	0	0	0	0	0	0	0	0	0
OTU192	Streptococcus_s_s6	Firmicutes	Bacilli	Lactobacillales	Streptococcaceae	Streptococcus	454	0	0	0	0	0	0	0	0	0	0	0	0	0	0	0	0	0	0	71	0	0	0	0	0	0	6	0	0	0	0	0	0	0	0	0	0	0	0	0	0	0	0
OTU193	Lactococcus lactis_s1	Firmicutes	Bacilli	Lactobacillales	Streptococcaceae	Lactococcus	7772	0	14	590	137	3380	927	175	236	34	0	396	0	0	0	69	0	0	11	9	0	0	0	0	0	0	19	0	0	0	0	0	0	2	0	8	0	23	0	0	18	0	0
OTU194	Planctomycetales_f_g_s_s1	Planctomycetota	Planctomycetes	Planctomycetales	Planctomycetales_f	Planctomycetales_f_g	19	0	0	0	0	0	0	0	0	0	0	2	0	0	0	0	0	0	0	0	0	0	0	0	0	0	0	0	0	0	0	0	0	0	0	0	0	0	0	0	0	0	0
OTU195	Stenotrophomonas nematodicola_s1	Proteobacteria	Gammaproteobacteria	Xanthomonadales	Xanthomonadaceae	Stenotrophomonas	7	0	0	0	0	0	0	0	2	0	0	0	0	0	0	0	0	0	0	0	0	0	0	0	0	0	0	0	0	0	0	0	0	0	0	0	0	0	0	0	0	0	0
OTU196	Granulosicoccus marinus_s1	Proteobacteria	Gammaproteobacteria	Granulosicoccales	Granulosicoccaceae	Granulosicoccus	93	0	0	0	0	0	0	0	0	0	0	0	0	0	0	0	0	0	0	53	0	0	0	0	0	0	0	0	0	0	0	0	0	0	0	0	0	0	0	0	0	0	0
OTU197	Persicirhabdus sediminis_s1	Verrucomicrobiota	Verrucomicrobiae	Verrucomicrobiales	Rubritaleaceae	Persicirhabdus	67	0	0	0	0	0	0	0	0	0	0	0	0	0	0	0	0	0	0	0	0	0	0	0	0	0	0	0	0	0	0	0	0	0	0	0	0	0	0	0	0	0	0
OTU198	Rubinisphaeraceae_g_s_s1	Planctomycetota	Planctomycetes	Planctomycetales	Rubinisphaeraceae	Rubinisphaeraceae_g	37	0	0	0	0	0	0	0	0	0	0	0	0	0	0	0	0	0	0	0	0	0	0	0	0	0	0	0	0	0	0	0	0	0	0	0	0	0	0	0	0	0	0
OTU199	Lachnospiraceae NK3A20 group_s_s1	Firmicutes	Clostridia	Lachnospirales	Lachnospiraceae	Lachnospiraceae NK3A20 group	32	0	0	0	0	0	0	0	0	0	0	5	0	0	0	0	0	0	0	0	0	0	0	0	0	0	0	0	0	0	0	0	0	0	0	0	0	0	0	0	0	0	0
OTU200	Aeromonas media_s1	Proteobacteria	Gammaproteobacteria	Enterobacterales	Aeromonadaceae	Aeromonas	42	0	0	0	0	0	0	0	0	0	0	0	0	0	0	0	0	0	0	0	0	0	0	0	0	0	0	0	0	0	0	0	0	0	0	0	0	0	0	0	15	0	0
OTU201	Gammaproteobacteria_o_f_g_s_s2	Proteobacteria	Gammaproteobacteria	Gammaproteobacteria_o	Gammaproteobacteria_o_f	Gammaproteobacteria_o_f_g	746	0	0	0	0	0	0	0	0	0	0	0	0	0	0	0	0	0	0	0	0	0	0	5	0	0	0	0	0	0	0	0	0	0	0	0	0	0	0	0	0	0	15
OTU202	Pseudoxanthomonas kaohsiungensis_s1	Proteobacteria	Gammaproteobacteria	Xanthomonadales	Xanthomonadaceae	Pseudoxanthomonas	154	0	0	0	0	0	15	0	0	0	0	10	0	0	0	0	0	0	0	0	0	0	0	0	0	0	1	0	0	0	0	0	0	0	0	0	0	0	0	0	0	0	0
OTU203	Unknown Family_g_s_s3	Proteobacteria	Gammaproteobacteria	Gammaproteobacteria Incertae Sedis	Unknown Family	Unknown Family_g	49	0	0	0	4	0	8	0	7	0	0	6	0	0	0	0	0	0	0	13	0	0	0	0	0	0	0	0	0	0	0	0	0	0	0	0	0	0	0	0	0	0	0
OTU204	Vermiphilaceae_g_s_s1	Dependentiae	Babeliae	Babeliales	Vermiphilaceae	Vermiphilaceae_g	59	0	0	0	0	0	0	0	0	0	0	0	0	0	0	0	0	0	0	0	0	0	0	0	0	0	0	0	5	0	0	0	0	0	0	0	0	0	0	0	0	0	0
OTU205	Lactococcus_s_s1	Firmicutes	Bacilli	Lactobacillales	Streptococcaceae	Lactococcus	20	0	0	0	0	0	0	0	0	0	0	0	0	0	0	0	0	0	0	0	0	0	0	0	0	0	14	0	0	0	0	0	0	0	0	0	0	0	0	0	0	0	0
OTU206	Stenotrophomonas maltophilia_s1	Proteobacteria	Gammaproteobacteria	Xanthomonadales	Xanthomonadaceae	Stenotrophomonas	761	0	0	0	53	2	63	0	0	0	0	0	0	0	0	0	0	0	0	0	0	0	0	0	0	0	0	0	0	0	6	526	0	0	0	0	16	14	0	2	0	0	0
OTU207	Luteimonas_s_s1	Proteobacteria	Gammaproteobacteria	Xanthomonadales	Xanthomonadaceae	Luteimonas	34	9	0	7	8	0	10	0	0	0	0	0	0	0	0	0	0	0	0	0	0	0	0	0	0	0	0	0	0	0	0	0	0	0	0	0	0	0	0	0	0	0	0
OTU208	WCHB1-41_f_g_s_s1	Verrucomicrobiota	Kiritimatiellae	WCHB1-41	WCHB1-41_f	WCHB1-41_f_g	32	0	0	0	0	0	0	0	0	0	0	0	0	0	0	0	0	0	0	0	0	0	0	0	0	0	0	0	8	0	0	0	0	0	0	0	0	0	0	0	0	0	0
OTU209	Lachnospiraceae NK3A20 group_s_s2	Firmicutes	Clostridia	Lachnospirales	Lachnospiraceae	Lachnospiraceae NK3A20 group	20	0	0	0	0	0	0	0	0	0	0	0	0	0	0	0	0	0	0	0	0	0	0	0	0	0	0	0	0	0	0	0	0	0	0	0	0	0	0	0	0	0	0
OTU210	Granulosicoccus marinus_s2	Proteobacteria	Gammaproteobacteria	Granulosicoccales	Granulosicoccaceae	Granulosicoccus	29	0	0	0	0	0	0	0	0	0	0	0	0	0	0	0	0	0	0	0	0	0	0	0	0	0	0	0	0	0	0	0	0	0	0	0	0	0	0	0	0	0	0
OTU211	Fuerstia_s_s1	Planctomycetota	Planctomycetes	Planctomycetales	Rubinisphaeraceae	Fuerstia	23	0	0	0	0	0	0	0	0	0	0	0	0	0	0	0	0	0	0	0	0	0	0	0	0	0	0	0	0	0	0	0	0	0	0	0	0	0	0	0	0	0	0
OTU212	Fuerstia_s_s2	Planctomycetota	Planctomycetes	Planctomycetales	Rubinisphaeraceae	Fuerstia	26	0	0	0	0	0	0	0	0	0	0	0	0	0	0	0	0	0	0	0	0	0	0	0	0	0	0	0	0	0	0	0	0	0	0	0	0	0	0	0	0	0	0
OTU213	Noviluteimonas caseinilytica_s1	Proteobacteria	Gammaproteobacteria	Xanthomonadales	Xanthomonadaceae	Lysobacter	21	12	0	0	0	0	9	0	0	0	0	0	0	0	0	0	0	0	0	0	0	0	0	0	0	0	0	0	0	0	0	0	0	0	0	0	0	0	0	0	0	0	0
OTU214	Pseudoxanthomonas mexicana_s1	Proteobacteria	Gammaproteobacteria	Xanthomonadales	Xanthomonadaceae	Pseudoxanthomonas	16	0	0	0	0	0	0	0	0	0	0	2	0	0	0	0	0	0	0	0	0	0	0	0	0	0	0	0	0	0	0	0	0	0	0	0	0	0	0	0	0	0	0
OTU215	Actinomyces_s_s1	Actinobacteriota	Actinobacteria	Actinomycetales	Actinomycetaceae	Actinomyces	913	0	0	0	0	0	6	0	14	27	0	80	3	0	44	74	7	0	11	26	0	0	20	0	0	1	6	0	5	4	0	0	9	7	0	0	3	0	8	0	8	0	6
OTU216	Legionella_s_s1	Proteobacteria	Gammaproteobacteria	Legionellales	Legionellaceae	Legionella	34	0	0	0	0	0	0	0	6	0	0	18	0	0	0	0	0	0	0	0	0	0	0	0	0	0	0	0	0	0	0	0	0	0	0	0	0	0	0	0	0	0	0
OTU217	Saccharimonadales_f_g_s_s4	Patescibacteria	Saccharimonadia	Saccharimonadales	Saccharimonadales_f	Saccharimonadales_f_g	21	0	0	0	0	0	0	0	0	0	0	0	0	0	0	0	0	0	0	0	0	0	0	0	0	0	0	0	0	0	0	0	0	0	0	0	0	0	0	0	0	16	0
OTU218	Pasteurellaceae_g_s_s1	Proteobacteria	Gammaproteobacteria	Enterobacterales	Pasteurellaceae	Pasteurellaceae_g	446	0	0	0	0	0	0	0	0	0	0	0	0	0	4	3	0	0	1	208	0	0	60	0	0	0	0	0	0	0	0	0	0	0	0	0	0	0	0	0	0	0	0
OTU219	Yersinia intermedia_s1	Proteobacteria	Gammaproteobacteria	Enterobacterales	Yersiniaceae	Yersinia	352	0	0	0	0	0	0	0	0	0	0	0	0	0	0	0	0	0	0	0	0	0	0	0	0	0	0	0	0	0	0	0	0	0	0	0	0	0	0	0	217	0	0
OTU220	Actinomycetaceae_g_s_s1	Actinobacteriota	Actinobacteria	Actinomycetales	Actinomycetaceae	Actinomycetaceae_g	89	0	0	0	0	0	0	0	0	0	0	0	0	0	0	0	0	0	0	0	0	0	0	0	0	0	74	0	0	0	0	0	0	0	0	0	0	0	0	0	0	0	0
OTU221	Hafnia paralvei_s1	Proteobacteria	Gammaproteobacteria	Enterobacterales	Hafniaceae	Hafnia-Obesumbacterium	12976	0	0	0	0	0	0	0	0	0	0	0	0	0	0	0	0	0	0	0	0	0	0	0	0	0	0	0	0	0	0	0	0	0	0	0	0	0	0	0	22	0	0
OTU222	Yersinia hibernica_s1	Proteobacteria	Gammaproteobacteria	Enterobacterales	Yersiniaceae	Yersinia	61	0	0	0	0	0	0	0	0	0	0	0	0	0	0	0	0	0	0	0	0	0	0	0	0	0	0	0	0	0	0	0	0	0	0	0	0	0	0	0	29	0	0
OTU223	Pseudocolwellia agarivorans_s1	Proteobacteria	Gammaproteobacteria	Enterobacterales	Colwelliaceae	Colwellia	38	0	0	0	0	0	0	0	0	0	0	0	0	0	0	0	0	0	0	0	0	0	0	0	0	0	0	0	0	0	0	0	0	9	17	0	0	0	0	0	0	0	0
OTU224	Yersinia frederiksenii_s1	Proteobacteria	Gammaproteobacteria	Enterobacterales	Yersiniaceae	Yersinia	33	0	0	0	0	0	0	0	0	0	0	0	0	0	0	0	0	0	0	0	0	0	0	0	0	0	0	0	0	0	0	0	0	0	0	0	0	0	0	0	23	0	0
OTU225	Pasteurellaceae_g_s_s2	Proteobacteria	Gammaproteobacteria	Enterobacterales	Pasteurellaceae	Pasteurellaceae_g	31	0	0	0	0	0	0	0	0	0	0	7	0	0	0	0	0	0	0	0	0	0	0	0	0	0	0	0	0	0	0	0	0	0	0	0	0	0	0	0	0	0	0
OTU226	Aliivibrio finisterrensis_s1	Proteobacteria	Gammaproteobacteria	Enterobacterales	Vibrionaceae	Aliivibrio	27	0	0	0	0	0	0	0	0	0	0	0	0	0	0	0	0	0	0	0	0	0	0	0	0	0	0	0	0	0	0	0	0	0	19	0	0	0	0	0	0	0	0
OTU227	Rahnella inusitata_s1	Proteobacteria	Gammaproteobacteria	Enterobacterales	Yersiniaceae	Rahnella1	29	0	0	0	0	0	0	0	0	0	0	0	0	0	0	0	0	0	0	0	0	0	0	0	0	0	0	0	0	0	0	0	0	0	0	0	0	0	0	0	20	0	0
OTU228	Yersinia vastinensis_s1	Proteobacteria	Gammaproteobacteria	Enterobacterales	Yersiniaceae	Yersinia	13	0	0	0	0	0	0	0	0	0	0	0	0	0	0	0	0	0	0	0	0	0	0	0	0	0	0	0	0	0	0	0	0	0	0	0	0	0	0	0	4	0	0
OTU229	Escherichia fergusonii_s1	Proteobacteria	Gammaproteobacteria	Enterobacterales	Enterobacteriaceae	Escherichia-Shigella	62315	94	0	3697	249	0	130	234	0	0	2863	9068	4	17	317	0	244	0	0	80	21	58	7	26	384	0	8	0	0	31	156	6	0	0	73	11	0	40	6	0	17	0	7
OTU230	Shigella dysenteriae_s1	Proteobacteria	Gammaproteobacteria	Enterobacterales	Enterobacteriaceae	Escherichia-Shigella	12470	68	0	83	0	0	19	80	21	0	488	1942	0	0	0	0	51	0	0	0	0	0	0	0	93	0	0	0	0	16	14	0	0	0	10	0	0	0	0	0	13	0	0
OTU231	Raoultella terrigena_s1	Proteobacteria	Gammaproteobacteria	Enterobacterales	Enterobacteriaceae	Raoultella	3685	0	0	0	0	0	0	0	0	0	0	6	0	4	2	0	0	0	0	7	0	0	0	0	0	0	0	0	0	0	0	0	0	0	0	0	0	0	0	0	1932	0	0
OTU232	Lachnospiraceae_g_s_s2	Firmicutes	Clostridia	Lachnospirales	Lachnospiraceae	Lachnospiraceae_g	94	0	0	0	0	0	0	0	0	0	0	0	0	0	0	0	0	0	0	0	0	0	0	48	0	0	0	0	7	0	0	0	0	0	0	0	0	0	0	0	0	0	0
OTU233	Avibacterium_s_s1	Proteobacteria	Gammaproteobacteria	Enterobacterales	Pasteurellaceae	Avibacterium	92	0	0	0	0	0	0	0	0	0	0	0	0	0	0	0	0	0	0	0	0	12	0	0	0	0	0	0	0	0	0	0	0	0	0	0	2	0	0	0	0	0	0
OTU234	Plesiomonas shigelloides_s1	Proteobacteria	Gammaproteobacteria	Enterobacterales	Enterobacteriaceae	Plesiomonas	127	0	0	0	0	6	0	0	28	0	0	0	0	0	0	0	0	0	0	0	0	0	0	0	0	0	0	0	0	0	29	0	0	0	0	0	0	0	0	0	0	0	0
OTU235	Pasteurellaceae_g_s_s3	Proteobacteria	Gammaproteobacteria	Enterobacterales	Pasteurellaceae	Pasteurellaceae_g	46	0	0	0	0	0	0	0	0	0	0	0	0	0	0	0	0	0	0	0	0	0	0	0	0	0	0	0	0	7	0	0	0	0	0	0	0	0	0	4	0	0	0
OTU236	Salmonella enterica_s1	Proteobacteria	Gammaproteobacteria	Enterobacterales	Enterobacteriaceae	Salmonella	28	0	0	0	0	0	0	0	0	0	0	0	0	0	0	0	0	0	0	0	0	0	0	0	0	0	0	0	0	0	0	0	0	0	0	0	0	0	0	0	0	0	0
OTU237	Citrobacter freundii_s1	Proteobacteria	Gammaproteobacteria	Enterobacterales	Enterobacteriaceae	Citrobacter	1191	0	0	0	0	0	0	0	0	0	0	0	0	0	0	0	0	0	0	7	0	0	0	0	0	0	0	0	0	0	0	0	0	0	0	0	0	0	0	0	554	0	0
OTU238	Bythopirellula_s_s1	Planctomycetota	Planctomycetes	Pirellulales	Pirellulaceae	Bythopirellula	31	0	0	0	0	0	0	0	0	0	0	0	0	0	0	0	0	0	0	8	0	0	0	0	0	0	0	0	0	0	0	0	0	0	0	0	0	0	0	0	0	0	0
OTU239	Pir4 lineage_s_s3	Planctomycetota	Planctomycetes	Pirellulales	Pirellulaceae	Pir4 lineage	33	0	0	0	0	0	0	0	0	0	0	0	0	0	0	0	0	0	0	0	0	0	0	0	0	0	0	0	0	0	0	0	0	0	0	0	0	0	0	0	0	0	0
OTU240	Granulosicoccus_s_s1	Proteobacteria	Gammaproteobacteria	Granulosicoccales	Granulosicoccaceae	Granulosicoccus	18	0	0	0	0	0	0	0	0	0	0	0	0	0	0	0	0	0	0	0	0	0	0	0	0	0	0	0	0	0	0	0	0	0	0	0	0	0	0	0	0	0	0
OTU241	Bythopirellula_s_s2	Planctomycetota	Planctomycetes	Pirellulales	Pirellulaceae	Bythopirellula	15	0	0	0	0	0	0	0	0	0	0	0	0	0	0	0	0	0	0	3	0	0	0	0	0	0	0	0	0	0	0	0	0	0	0	0	0	0	0	0	0	0	0
OTU242	Roseibacillus_s_s1	Verrucomicrobiota	Verrucomicrobiae	Verrucomicrobiales	Rubritaleaceae	Roseibacillus	18	0	0	0	0	0	0	0	0	0	0	0	0	0	0	0	0	0	0	0	0	0	0	0	0	0	0	0	0	0	0	0	0	3	0	0	0	0	0	0	0	0	0
OTU243	Roseibacillus_s_s2	Verrucomicrobiota	Verrucomicrobiae	Verrucomicrobiales	Rubritaleaceae	Roseibacillus	17	0	0	0	0	0	0	0	0	0	0	0	0	0	0	0	0	0	0	0	0	0	0	0	0	0	0	0	0	0	0	0	0	0	0	0	0	0	0	0	0	0	0
OTU244	Escherichia marmotae_s1	Proteobacteria	Gammaproteobacteria	Enterobacterales	Enterobacteriaceae	Escherichia-Shigella	634	0	0	56	0	0	0	0	0	0	0	33	0	0	0	0	0	0	0	0	0	14	0	0	0	0	0	0	0	0	0	0	0	0	0	0	0	110	0	0	0	0	0
OTU245	Uruburuella suis_s1	Proteobacteria	Gammaproteobacteria	Burkholderiales	Neisseriaceae	Uruburuella	352	0	0	0	0	0	0	0	0	0	0	3	0	0	0	2	0	0	0	7	0	0	0	0	0	0	0	0	0	0	0	0	0	0	0	0	0	0	0	0	144	0	0
OTU246	Rubritalea_s_s1	Verrucomicrobiota	Verrucomicrobiae	Verrucomicrobiales	Rubritaleaceae	Rubritalea	77	0	0	0	0	0	0	0	0	0	0	0	0	0	0	0	0	0	0	0	0	0	0	0	0	0	0	0	0	0	0	0	0	0	0	0	0	0	0	0	0	0	0
OTU247	Woeseia_s_s1	Proteobacteria	Gammaproteobacteria	Steroidobacterales	Woeseiaceae	Woeseia	66	0	0	0	0	0	0	0	0	0	0	0	0	0	0	0	0	0	0	0	0	0	0	57	0	0	0	0	0	0	0	0	0	0	0	0	0	0	0	0	0	0	0
OTU248	Roseibacillus_s_s3	Verrucomicrobiota	Verrucomicrobiae	Verrucomicrobiales	Rubritaleaceae	Roseibacillus	49	0	0	0	0	0	0	0	0	0	0	0	0	0	0	0	0	0	0	0	0	0	0	0	0	0	0	0	0	0	0	0	0	0	0	0	0	0	0	0	0	0	0
OTU249	Spongiibacteraceae_g_s_s1	Proteobacteria	Gammaproteobacteria	Pseudomonadales	Spongiibacteraceae	Spongiibacteraceae_g	45	0	0	0	0	0	0	0	0	0	0	0	0	0	0	0	0	0	0	2	0	0	0	0	0	0	0	0	0	0	0	0	0	0	0	0	0	0	0	0	0	0	0
OTU250	Serratia fonticola_s1	Proteobacteria	Gammaproteobacteria	Enterobacterales	Yersiniaceae	Serratia	57	0	0	0	0	0	0	0	0	0	0	0	0	0	0	0	0	0	0	0	0	0	0	0	0	0	0	0	0	0	0	0	0	0	0	0	0	0	0	0	0	0	0
OTU251	Lachnospiraceae_g_s_s3	Firmicutes	Clostridia	Lachnospirales	Lachnospiraceae	Lachnospiraceae_g	52	0	0	0	0	0	0	0	0	0	0	0	0	0	0	0	0	0	0	0	0	0	0	8	0	0	0	0	13	0	0	0	0	0	0	0	0	0	0	0	0	0	0
OTU252	Moryella_s_s1	Firmicutes	Clostridia	Lachnospirales	Lachnospiraceae	Moryella	26	0	0	0	0	0	0	0	0	0	0	0	0	0	0	0	0	0	0	0	0	0	0	0	0	0	0	0	0	0	0	0	0	0	0	0	0	0	0	0	0	0	0
OTU253	Roseibacillus_s_s4	Verrucomicrobiota	Verrucomicrobiae	Verrucomicrobiales	Rubritaleaceae	Roseibacillus	27	0	0	0	0	0	0	0	0	0	0	0	0	0	0	0	0	0	0	0	0	0	0	0	0	0	0	0	0	0	0	0	0	0	0	0	0	0	0	0	0	0	0
OTU254	Cognaticolwellia aestuarii_s1	Proteobacteria	Gammaproteobacteria	Enterobacterales	Colwelliaceae	Colwellia	24	0	0	0	0	0	0	0	0	0	0	0	0	0	0	0	0	0	0	0	0	0	0	0	0	0	0	0	0	0	0	0	0	0	15	0	0	0	0	0	0	0	0
OTU255	Granulosicoccus_s_s2	Proteobacteria	Gammaproteobacteria	Granulosicoccales	Granulosicoccaceae	Granulosicoccus	395	0	0	0	0	0	0	0	0	0	0	0	0	0	0	0	0	0	0	0	0	0	0	0	0	0	0	0	0	0	0	0	0	0	0	0	0	0	0	0	0	0	0
OTU256	Klebsiella oxytoca_s1	Proteobacteria	Gammaproteobacteria	Enterobacterales	Enterobacteriaceae	Citrobacter	486	0	0	0	0	0	0	0	0	0	0	0	0	0	0	0	0	0	0	2	0	0	0	0	0	0	0	0	0	0	0	0	0	0	0	0	0	0	0	0	326	0	0
OTU257	Kluyvera intermedia_s1	Proteobacteria	Gammaproteobacteria	Enterobacterales	Enterobacteriaceae	Kluyvera	2090	0	0	0	0	0	0	0	0	0	0	0	0	0	0	0	0	0	0	0	0	0	0	0	0	0	0	0	0	0	0	0	0	0	0	0	0	0	0	0	1309	0	0
OTU258	Enterobacter ludwigii_s1	Proteobacteria	Gammaproteobacteria	Enterobacterales	Enterobacteriaceae	Enterobacter	210	0	0	0	0	0	0	0	0	0	0	0	0	2	0	0	0	0	0	0	0	0	0	0	0	0	0	0	0	0	0	0	0	0	0	0	0	0	0	0	133	0	0
OTU259	Lelliottia amnigena_s1	Proteobacteria	Gammaproteobacteria	Enterobacterales	Enterobacteriaceae	Lelliottia	941	0	0	0	0	0	0	0	0	0	0	0	0	0	0	0	0	0	0	0	0	0	0	0	0	0	0	0	0	0	0	0	0	0	0	0	0	0	0	0	498	0	0
OTU260	Klebsiella pneumoniae_s1	Proteobacteria	Gammaproteobacteria	Enterobacterales	Enterobacteriaceae	Klebsiella	227	0	0	32	0	0	0	0	0	0	56	51	0	0	0	0	0	0	0	41	0	4	0	0	0	0	0	0	0	0	0	0	0	0	0	0	0	0	0	0	0	0	0
OTU261	Klebsiella pasteurii_s1	Proteobacteria	Gammaproteobacteria	Enterobacterales	Enterobacteriaceae	Enterobacter	399	0	0	0	0	0	0	0	0	0	0	0	0	0	0	0	0	0	0	0	0	0	0	0	0	0	0	0	0	0	0	0	0	0	0	0	0	0	0	0	185	0	0
OTU262	Persicirhabdus_s_s2	Verrucomicrobiota	Verrucomicrobiae	Verrucomicrobiales	Rubritaleaceae	Persicirhabdus	44	0	0	0	15	0	0	0	0	0	0	0	0	0	0	0	0	0	0	0	0	0	0	0	0	0	0	0	0	0	0	0	0	0	0	0	0	0	0	0	0	0	0
OTU263	Psychrobacter_s_s1	Proteobacteria	Gammaproteobacteria	Pseudomonadales	Moraxellaceae	Psychrobacter	42	0	0	0	0	0	0	0	0	0	0	0	0	0	0	0	0	0	0	0	0	0	0	0	0	0	0	0	0	0	0	0	0	0	0	0	0	0	0	0	0	0	0
OTU264	Muribaculaceae_g_s_s1	Bacteroidota	Bacteroidia	Bacteroidales	Muribaculaceae	Muribaculaceae_g	59	0	0	0	0	0	0	0	0	0	0	0	0	0	0	0	0	0	0	0	0	0	0	0	0	0	0	0	0	0	0	0	0	0	0	0	0	0	0	0	0	0	0
OTU265	Marinomonas arenicola_s1	Proteobacteria	Gammaproteobacteria	Pseudomonadales	Marinomonadaceae	Marinomonas	34	0	0	0	0	0	0	0	0	0	0	0	0	25	0	0	0	0	0	0	0	0	0	0	0	0	0	0	0	0	0	0	0	0	0	9	0	0	0	0	0	0	0
OTU266	Varibaculum_s_s1	Actinobacteriota	Actinobacteria	Actinomycetales	Actinomycetaceae	Varibaculum	31	0	0	0	0	0	0	0	0	0	0	0	0	0	0	14	0	0	0	0	0	0	7	0	0	0	0	0	0	0	0	0	0	0	0	0	0	0	0	0	0	0	0
OTU267	Enterobacteriaceae_g_s_s1	Proteobacteria	Gammaproteobacteria	Enterobacterales	Enterobacteriaceae	Enterobacteriaceae_g	28	0	0	0	0	0	0	0	0	0	0	0	0	0	0	0	0	0	0	0	0	0	0	0	0	0	0	0	0	0	0	0	0	0	0	0	0	0	0	0	25	0	0
OTU268	Enterobacteriaceae_g_s_s2	Proteobacteria	Gammaproteobacteria	Enterobacterales	Enterobacteriaceae	Enterobacteriaceae_g	28	0	0	0	0	0	0	0	0	0	0	0	0	0	0	0	0	0	0	0	0	0	0	0	0	0	0	0	0	0	0	0	0	0	0	0	0	0	0	0	0	0	0
OTU269	Milano-WF1B-44_f_g_s_s1	Proteobacteria	Gammaproteobacteria	Milano-WF1B-44	Milano-WF1B-44_f	Milano-WF1B-44_f_g	33	0	0	0	0	0	0	0	0	0	0	0	0	0	0	0	0	0	0	0	0	0	0	0	0	0	0	0	0	0	0	0	0	0	0	8	0	0	0	0	0	0	0
OTU270	Holdemanella biformis_s1	Firmicutes	Bacilli	Erysipelotrichales	Erysipelotrichaceae	Holdemanella	26	0	0	0	5	0	0	1	0	0	0	0	0	0	0	0	0	0	0	15	0	0	0	0	0	0	0	0	0	0	0	0	0	0	0	0	0	0	0	0	0	0	0
OTU271	Buttiauxella agrestis_s1	Proteobacteria	Gammaproteobacteria	Enterobacterales	Enterobacteriaceae	Buttiauxella	246	0	0	0	0	0	0	0	0	0	0	0	0	0	0	0	0	0	0	0	0	0	0	0	0	0	0	0	0	0	0	0	0	0	0	0	0	0	0	0	175	0	0
OTU272	Psychrobacter cibarius_s1	Proteobacteria	Gammaproteobacteria	Pseudomonadales	Moraxellaceae	Psychrobacter	5075	0	0	0	0	0	0	0	0	0	0	9	0	0	0	0	0	0	0	6	0	0	0	0	0	0	0	0	2	0	0	0	0	38	0	0	0	0	0	0	0	0	4
OTU273	Psychrobacter glacincola_s1	Proteobacteria	Gammaproteobacteria	Pseudomonadales	Moraxellaceae	Psychrobacter	140	0	0	0	0	0	0	0	0	0	0	0	0	0	0	0	0	0	0	0	0	0	0	0	0	0	0	0	0	0	0	0	0	0	0	0	0	0	0	0	0	0	0
OTU274	Acinetobacter guillouiae_s1	Proteobacteria	Gammaproteobacteria	Pseudomonadales	Moraxellaceae	Acinetobacter	468	0	0	0	0	0	0	0	0	0	0	0	0	0	0	0	0	0	0	0	0	0	0	0	0	0	0	0	0	0	0	0	0	0	0	0	0	0	0	0	0	0	0
OTU275	Psychrobacter aquimaris_s1	Proteobacteria	Gammaproteobacteria	Pseudomonadales	Moraxellaceae	Psychrobacter	3846	0	0	0	0	0	0	0	0	0	0	0	0	15	0	0	0	0	1	2991	0	0	373	0	0	0	0	0	0	0	0	0	0	0	0	0	0	0	0	0	0	0	0
OTU276	Alcaligenaceae_g_s_s1	Proteobacteria	Gammaproteobacteria	Burkholderiales	Alcaligenaceae	Alcaligenaceae_g	21	0	0	0	0	0	0	0	0	0	0	4	0	0	0	0	0	0	0	0	0	0	0	0	0	0	0	0	0	0	0	0	0	0	0	0	0	0	0	0	0	0	0
OTU277	Psychrobacter pulmonis_s1	Proteobacteria	Gammaproteobacteria	Pseudomonadales	Moraxellaceae	Psychrobacter	92	0	0	0	0	0	0	0	0	0	0	0	0	0	0	0	0	0	0	26	0	0	0	0	0	0	0	0	0	0	0	0	0	0	0	0	0	0	0	0	0	0	0
OTU278	Persicirhabdus_s_s3	Verrucomicrobiota	Verrucomicrobiae	Verrucomicrobiales	Rubritaleaceae	Persicirhabdus	57	0	0	0	0	0	0	0	0	0	0	0	0	0	0	0	0	0	0	0	0	0	0	0	0	0	0	0	0	0	0	0	0	0	0	0	0	0	0	0	1	0	0
OTU279	Thauera phenylacetica_s1	Proteobacteria	Gammaproteobacteria	Burkholderiales	Rhodocyclaceae	Thauera	58	0	0	0	0	0	0	0	0	0	0	0	0	0	0	0	0	0	0	7	0	0	0	0	0	0	0	0	0	0	0	0	0	0	0	0	0	0	0	0	0	0	0
OTU280	B2M28_f_g_s_s1	Proteobacteria	Gammaproteobacteria	B2M28	B2M28_f	B2M28_f_g	45	0	0	0	0	0	0	0	0	0	0	0	0	0	0	0	0	0	0	0	0	0	0	0	0	0	0	0	0	0	0	0	0	0	0	0	0	0	0	0	0	0	0
OTU281	Psychrobacter_s_s2	Proteobacteria	Gammaproteobacteria	Pseudomonadales	Moraxellaceae	Psychrobacter	33	0	0	0	0	0	0	0	0	0	0	0	0	0	0	0	0	0	0	0	0	0	0	0	0	0	0	0	0	0	0	0	0	0	0	0	0	0	0	3	0	0	0
OTU282	Psychrobacter proteolyticus_s1	Proteobacteria	Gammaproteobacteria	Pseudomonadales	Moraxellaceae	Psychrobacter	768	0	0	0	0	0	0	0	0	0	0	0	0	0	0	0	0	0	0	127	0	0	0	0	0	0	0	0	0	0	0	0	0	0	0	0	0	0	0	0	0	0	0
OTU283	Howardella_s_s1	Firmicutes	Clostridia	Lachnospirales	Lachnospiraceae	Howardella	34	0	0	0	0	0	0	0	0	0	0	0	0	0	0	0	0	0	0	0	0	0	0	30	0	0	0	0	0	0	0	0	0	0	0	0	0	0	0	0	0	1	0
OTU284	Psychrobacter_s_s3	Proteobacteria	Gammaproteobacteria	Pseudomonadales	Moraxellaceae	Psychrobacter	143	0	0	0	0	0	0	0	0	0	0	3	0	0	0	0	0	0	0	0	0	0	0	0	0	0	0	0	0	0	0	0	0	0	0	0	0	0	0	10	0	0	0
OTU285	MND1_s_s1	Proteobacteria	Gammaproteobacteria	Burkholderiales	Nitrosomonadaceae	MND1	17	3	0	0	0	0	14	0	0	0	0	0	0	0	0	0	0	0	0	0	0	0	0	0	0	0	0	0	0	0	0	0	0	0	0	0	0	0	0	0	0	0	0
OTU286	Denitromonas_s_s1	Proteobacteria	Gammaproteobacteria	Burkholderiales	Rhodocyclaceae	Denitromonas	21	0	0	0	0	0	0	0	0	0	0	0	0	0	0	0	0	0	0	4	0	0	0	0	0	0	0	0	0	0	0	0	0	0	0	0	0	0	0	0	0	0	0
OTU287	Varibaculum_s_s2	Actinobacteriota	Actinobacteria	Actinomycetales	Actinomycetaceae	Varibaculum	477	0	0	0	8	0	0	0	0	0	0	0	7	0	11	92	0	0	0	0	0	0	22	0	0	0	0	0	0	0	0	0	2	0	0	0	0	0	0	0	0	0	0
OTU288	Varibaculum_s_s3	Actinobacteriota	Actinobacteria	Actinomycetales	Actinomycetaceae	Varibaculum	301	0	0	0	11	0	0	0	0	0	0	0	0	0	65	30	0	0	0	0	0	0	0	4	0	0	6	0	0	0	0	0	3	0	0	0	0	3	0	0	0	0	0
OTU289	Pasteurella_s_s1	Proteobacteria	Gammaproteobacteria	Enterobacterales	Pasteurellaceae	Pasteurella	1597	206	0	0	0	0	0	0	0	0	61	0	0	3	0	0	0	0	0	0	0	0	0	0	0	0	0	0	0	0	122	14	0	0	3	0	0	0	0	0	0	0	0
OTU290	Lachnospiraceae_g_s_s4	Firmicutes	Clostridia	Lachnospirales	Lachnospiraceae	Lachnospiraceae_g	409	0	0	0	0	0	0	0	0	0	0	0	0	0	0	0	0	0	0	0	0	0	0	166	0	0	0	0	129	0	0	0	0	0	0	0	0	0	0	0	0	6	0
OTU291	Acinetobacter_s_s1	Proteobacteria	Gammaproteobacteria	Pseudomonadales	Moraxellaceae	Acinetobacter	21	0	0	0	0	0	0	0	0	0	0	0	0	0	0	0	0	0	0	0	0	0	0	0	0	0	0	0	0	0	0	0	0	0	0	0	0	0	0	0	0	0	0
OTU292	Acinetobacter johnsonii_s1	Proteobacteria	Gammaproteobacteria	Pseudomonadales	Moraxellaceae	Acinetobacter	186	0	0	0	0	0	0	0	3	0	0	0	0	0	0	0	0	0	0	0	0	0	0	0	0	0	0	0	0	0	0	0	0	0	20	0	0	0	0	0	0	0	0
OTU293	Actinomyces_s_s2	Actinobacteriota	Actinobacteria	Actinomycetales	Actinomycetaceae	Actinomyces	635	0	0	0	0	0	9	0	0	0	0	0	0	0	0	0	0	0	0	0	0	0	0	0	0	0	21	0	182	0	0	0	0	0	0	19	0	0	0	0	4	0	0
OTU294	Muribaculaceae_g_s_s2	Bacteroidota	Bacteroidia	Bacteroidales	Muribaculaceae	Muribaculaceae_g	42	0	0	0	0	0	0	0	0	0	0	0	0	0	0	0	0	0	0	0	0	0	0	0	0	0	0	0	0	0	0	0	0	0	0	0	0	0	0	0	0	0	0
OTU295	Dechloromonas_s_s1	Proteobacteria	Gammaproteobacteria	Burkholderiales	Rhodocyclaceae	Dechloromonas	23	0	0	0	0	0	0	0	0	0	0	0	0	0	0	0	0	0	0	0	0	0	0	0	0	0	0	0	0	0	0	0	0	0	0	0	0	0	0	0	0	0	0
OTU296	Ralstonia pickettii_s1	Proteobacteria	Gammaproteobacteria	Burkholderiales	Burkholderiaceae	Ralstonia	289	0	0	0	185	0	74	0	0	0	0	0	0	0	0	0	0	0	0	0	0	0	0	0	0	0	0	0	0	0	1	25	0	0	4	0	0	0	0	0	0	0	0
OTU297	Pseudomonas bubulae_s1	Proteobacteria	Gammaproteobacteria	Pseudomonadales	Pseudomonadaceae	Pseudomonas	1684	0	0	0	0	0	0	21	0	0	0	0	0	0	0	0	0	0	0	21	0	0	0	0	0	0	0	0	0	0	0	0	0	0	0	0	0	0	0	0	52	0	202
OTU298	Acinetobacter baumannii_s1	Proteobacteria	Gammaproteobacteria	Pseudomonadales	Moraxellaceae	Acinetobacter	197	0	0	0	0	99	0	0	0	0	0	0	0	0	0	0	0	0	0	0	0	0	0	0	0	0	0	0	0	0	0	0	0	0	0	0	0	0	0	0	0	0	0
OTU299	Arthrobacter ruber_s1	Actinobacteriota	Actinobacteria	Micrococcales	Micrococcaceae	Arthrobacter	227	0	0	0	0	16	0	0	0	0	0	0	0	0	0	0	0	0	0	14	7	0	0	0	0	0	0	0	0	0	0	0	0	0	0	0	0	0	0	0	0	0	0
OTU300	Alcaligenes faecalis_s1	Proteobacteria	Gammaproteobacteria	Burkholderiales	Alcaligenaceae	Alcaligenes	149	5	0	0	18	0	29	0	0	1	0	5	0	0	0	0	6	0	0	0	0	0	0	0	0	0	0	0	6	0	0	0	0	0	3	0	0	0	0	0	0	0	0
OTU301	Pseudomonas lactis_s1	Proteobacteria	Gammaproteobacteria	Pseudomonadales	Pseudomonadaceae	Pseudomonas	21533	0	0	0	16032	17	4623	0	0	0	0	0	0	0	0	0	0	0	0	0	0	0	0	0	0	0	0	0	0	0	0	0	0	0	0	0	0	0	0	0	0	0	0
OTU302	Actinomycetaceae_g_s_s2	Actinobacteriota	Actinobacteria	Actinomycetales	Actinomycetaceae	Actinomycetaceae_g	630	0	0	0	0	0	0	0	0	0	0	0	0	0	0	0	0	0	0	0	0	0	0	0	0	0	452	0	0	0	0	0	0	0	0	9	0	0	0	0	0	44	0
OTU303	Blastopirellula_s_s1	Planctomycetota	Planctomycetes	Pirellulales	Pirellulaceae	Blastopirellula	38	0	0	0	0	0	0	0	0	0	0	0	0	0	0	0	0	0	0	0	0	0	0	0	0	0	0	0	0	0	0	0	0	0	0	0	0	0	0	0	0	0	0
OTU304	Actinomycetaceae_g_s_s3	Actinobacteriota	Actinobacteria	Actinomycetales	Actinomycetaceae	Actinomycetaceae_g	148	0	0	0	0	0	0	0	0	0	0	0	0	0	0	0	0	0	0	0	0	0	0	10	0	0	35	0	13	0	0	0	0	0	0	33	0	0	0	0	15	0	0
OTU305	DEV007_g_s_s2	Verrucomicrobiota	Verrucomicrobiae	Verrucomicrobiales	DEV007	DEV007_g	29	0	0	0	0	0	0	0	0	0	0	0	0	0	0	0	0	0	0	0	0	0	0	0	0	0	0	0	0	0	0	0	0	0	0	0	0	0	0	0	0	0	0
OTU306	MND1_s_s2	Proteobacteria	Gammaproteobacteria	Burkholderiales	Nitrosomonadaceae	MND1	23	5	0	8	0	0	10	0	0	0	0	0	0	0	0	0	0	0	0	0	0	0	0	0	0	0	0	0	0	0	0	0	0	0	0	0	0	0	0	0	0	0	0
OTU307	Mycolicibacter algericus_s1	Actinobacteriota	Actinobacteria	Corynebacteriales	Mycobacteriaceae	Mycobacterium	27	0	0	0	0	0	0	0	0	0	0	0	0	0	0	0	0	0	0	0	0	0	0	0	0	0	0	0	0	0	0	0	0	0	0	21	0	0	0	0	0	6	0
OTU308	Actinomyces_s_s3	Actinobacteriota	Actinobacteria	Actinomycetales	Actinomycetaceae	Actinomyces	26	0	0	0	0	0	0	0	0	0	0	0	0	0	0	0	0	0	0	0	0	0	0	0	0	0	0	0	0	0	0	0	0	0	0	0	0	0	0	0	0	0	0
OTU309	Howardella_s_s2	Firmicutes	Clostridia	Lachnospirales	Lachnospiraceae	Howardella	14	0	0	0	0	0	0	0	0	0	0	0	0	0	0	0	0	0	0	0	0	0	0	0	0	0	0	0	0	0	0	0	0	0	0	0	0	0	0	0	0	0	0
OTU310	Eubacteriaceae_g_s_s1	Firmicutes	Clostridia	Eubacteriales	Eubacteriaceae	Eubacteriaceae_g	4373	0	0	0	0	11	43	0	0	0	0	0	0	0	0	0	0	0	0	0	0	0	0	277	0	0	0	0	1045	0	0	0	0	0	0	197	0	0	0	0	257	97	0
OTU311	Butyrivibrio_s_s1	Firmicutes	Clostridia	Lachnospirales	Lachnospiraceae	Butyrivibrio	317	0	0	0	0	0	39	0	6	0	0	65	0	0	0	0	0	0	0	14	0	0	0	0	0	0	50	0	0	0	0	0	0	0	0	0	0	0	0	0	5	0	0
OTU312	Monoglobus_s_s1	Firmicutes	Clostridia	Monoglobales	Monoglobaceae	Monoglobus	220	0	0	0	0	0	0	0	0	0	0	0	0	0	0	5	0	5	0	0	0	0	0	0	0	0	8	0	0	0	0	0	0	0	0	0	0	0	0	0	0	0	0
OTU313	Lachnospiraceae_g_s_s5	Firmicutes	Clostridia	Lachnospirales	Lachnospiraceae	Lachnospiraceae_g	460	2	0	0	2	0	0	0	0	0	89	3	3	0	0	18	0	0	0	19	0	2	0	0	0	0	0	0	41	7	0	0	2	6	0	0	0	0	0	0	0	0	0
OTU314	Rhodopirellula_s_s1	Planctomycetota	Planctomycetes	Pirellulales	Pirellulaceae	Rhodopirellula	63	0	0	0	0	0	0	0	0	0	0	0	0	0	0	0	0	0	0	0	0	0	0	0	0	0	0	0	0	5	0	0	0	0	0	0	0	0	0	0	0	0	0
OTU315	Actinomycetaceae_g_s_s4	Actinobacteriota	Actinobacteria	Actinomycetales	Actinomycetaceae	Actinomycetaceae_g	57	0	0	0	0	0	0	0	0	0	0	0	0	0	0	0	0	0	0	0	0	0	0	0	0	0	20	0	0	0	0	0	0	0	0	0	0	0	0	0	0	0	0
OTU316	Pseudoalteromonas aliena_s1	Proteobacteria	Gammaproteobacteria	Enterobacterales	Pseudoalteromonadaceae	Pseudoalteromonas	64	0	0	0	0	0	0	0	0	0	0	0	0	0	0	0	0	0	1	0	0	0	0	0	0	0	0	0	0	0	0	0	0	19	6	0	0	0	0	0	0	0	0
OTU317	Muribaculaceae_g_s_s3	Bacteroidota	Bacteroidia	Bacteroidales	Muribaculaceae	Muribaculaceae_g	43	0	0	0	0	0	0	0	0	0	0	0	0	0	0	0	0	0	0	0	0	0	0	0	0	0	0	0	0	0	0	0	0	0	0	0	0	0	0	0	0	0	0
OTU318	Planctomycetales_f_g_s_s2	Planctomycetota	Planctomycetes	Planctomycetales	Planctomycetales_f	Planctomycetales_f_g	21	0	0	13	0	0	0	0	0	0	0	0	0	0	0	0	0	0	0	0	0	0	0	0	0	0	0	0	0	0	0	0	0	0	0	0	0	0	0	0	0	0	0
OTU319	Actinomycetaceae_g_s_s5	Actinobacteriota	Actinobacteria	Actinomycetales	Actinomycetaceae	Actinomycetaceae_g	123	0	0	0	0	0	0	0	0	0	0	0	0	0	0	0	0	0	0	0	0	0	0	0	0	0	112	0	0	0	0	0	0	0	0	0	0	0	0	0	0	0	0
OTU320	Rubripirellula_s_s1	Planctomycetota	Planctomycetes	Pirellulales	Pirellulaceae	Rubripirellula	120	0	0	0	0	0	10	0	0	0	0	0	0	0	0	0	0	0	0	0	0	0	13	0	0	0	0	0	0	0	0	0	0	10	0	0	0	0	0	0	0	0	0
OTU321	Muribaculaceae_g_s_s4	Bacteroidota	Bacteroidia	Bacteroidales	Muribaculaceae	Muribaculaceae_g	429	0	0	0	0	0	0	0	0	0	0	0	0	0	0	0	0	0	0	0	0	0	0	0	0	0	0	0	0	0	0	0	0	0	0	0	0	0	0	0	0	0	0
OTU322	Persicirhabdus_s_s4	Verrucomicrobiota	Verrucomicrobiae	Verrucomicrobiales	Rubritaleaceae	Persicirhabdus	91	0	0	0	0	0	0	0	0	0	0	0	0	0	0	0	0	0	0	0	0	0	0	0	0	0	0	0	0	0	0	0	0	0	0	0	0	0	0	0	0	0	0
OTU323	Psychrobacter sanguinis_s1	Proteobacteria	Gammaproteobacteria	Pseudomonadales	Moraxellaceae	Psychrobacter	114	0	0	0	0	0	0	0	0	0	0	9	0	0	0	0	0	0	0	0	0	0	0	0	0	0	0	0	0	0	0	0	0	0	0	0	0	0	0	0	0	0	0
OTU324	Milano-WF1B-44_f_g_s_s2	Proteobacteria	Gammaproteobacteria	Milano-WF1B-44	Milano-WF1B-44_f	Milano-WF1B-44_f_g	56	0	0	0	0	0	0	0	0	0	0	1	0	0	0	0	0	0	0	0	0	0	0	0	0	0	0	0	0	0	0	0	0	14	0	0	0	0	0	0	0	0	0
OTU325	Rubripirellula_s_s2	Planctomycetota	Planctomycetes	Pirellulales	Pirellulaceae	Rubripirellula	48	0	0	0	0	0	0	0	0	0	0	0	0	0	0	0	0	0	0	0	0	0	0	0	0	0	0	0	0	0	0	0	0	7	0	0	0	0	0	0	0	0	0
OTU326	Rubripirellula_s_s3	Planctomycetota	Planctomycetes	Pirellulales	Pirellulaceae	Rubripirellula	68	0	0	0	0	0	0	0	0	0	0	4	0	0	0	0	0	0	0	6	0	0	0	0	0	0	0	0	0	0	0	0	0	2	0	0	0	0	0	0	0	0	0
OTU327	Planctomycetales_f_g_s_s3	Planctomycetota	Planctomycetes	Planctomycetales	Planctomycetales_f	Planctomycetales_f_g	42	0	0	0	0	0	0	0	0	0	0	0	0	0	0	0	0	0	0	0	0	0	0	0	0	0	0	0	0	0	0	0	0	0	0	0	0	0	0	0	0	0	0
OTU328	Lacipirellula limnantheis_s1	Planctomycetota	Planctomycetes	Pirellulales	Pirellulaceae	Pir4 lineage	28	0	0	0	0	0	0	0	0	0	0	0	0	0	0	0	0	0	0	0	0	0	0	0	0	0	0	0	0	0	0	0	0	0	0	0	0	0	0	0	0	0	0
OTU329	Variovorax boronicumulans_s1	Proteobacteria	Gammaproteobacteria	Burkholderiales	Comamonadaceae	Variovorax	47	0	0	0	0	0	0	5	0	0	0	0	0	0	0	0	0	0	0	42	0	0	0	0	0	0	0	0	0	0	0	0	0	0	0	0	0	0	0	0	0	0	0
OTU330	Actinomycetaceae_g_s_s6	Actinobacteriota	Actinobacteria	Actinomycetales	Actinomycetaceae	Actinomycetaceae_g	665	0	0	0	0	2	0	0	0	0	0	0	0	0	0	0	0	0	0	0	0	0	0	0	0	0	384	0	19	0	0	0	0	0	0	0	0	0	0	0	28	39	0
OTU331	Caenimonas_s_s1	Proteobacteria	Gammaproteobacteria	Burkholderiales	Comamonadaceae	Caenimonas	24	7	0	4	3	0	10	0	0	0	0	0	0	0	0	0	0	0	0	0	0	0	0	0	0	0	0	0	0	0	0	0	0	0	0	0	0	0	0	0	0	0	0
OTU332	Rubripirellula_s_s4	Planctomycetota	Planctomycetes	Pirellulales	Pirellulaceae	Rubripirellula	14	0	0	0	6	0	0	0	0	0	0	0	0	0	0	0	0	0	0	0	0	0	0	0	0	0	0	0	0	0	0	0	0	0	0	0	0	0	0	0	0	0	0
OTU333	Actinomyces_s_s4	Actinobacteriota	Actinobacteria	Actinomycetales	Actinomycetaceae	Actinomyces	18	0	0	0	0	0	0	0	0	0	0	0	0	0	0	0	0	0	0	0	0	0	0	0	0	0	0	0	0	0	0	0	0	0	0	0	0	0	0	0	0	0	0
OTU334	Rubripirellula_s_s5	Planctomycetota	Planctomycetes	Pirellulales	Pirellulaceae	Rubripirellula	19	0	0	0	0	0	0	0	0	0	0	0	0	0	0	0	0	0	0	0	0	0	0	0	0	0	0	0	0	0	0	0	0	0	0	0	0	0	0	0	0	0	0
OTU335	Actinomycetaceae_g_s_s7	Actinobacteriota	Actinobacteria	Actinomycetales	Actinomycetaceae	Actinomycetaceae_g	278	0	0	0	0	0	0	0	0	0	0	0	0	0	0	0	0	0	0	0	0	0	0	0	0	0	30	0	23	0	0	0	0	0	0	49	0	0	0	0	32	10	0
OTU336	Actinomyces_s_s5	Actinobacteriota	Actinobacteria	Actinomycetales	Actinomycetaceae	Actinomyces	257	0	0	0	0	0	0	0	0	0	0	0	0	0	0	0	0	0	0	0	0	0	0	0	0	0	60	0	7	0	0	0	0	0	0	29	0	0	0	0	16	18	0
OTU337	Eubacteriaceae_g_s_s2	Firmicutes	Clostridia	Eubacteriales	Eubacteriaceae	Eubacteriaceae_g	3483	0	0	0	0	19	41	0	7	0	0	10	0	11	0	0	0	0	0	0	0	0	0	272	0	0	18	0	796	0	0	0	0	0	0	156	0	0	0	0	167	81	0
OTU338	Acidipropionibacterium_s_s1	Actinobacteriota	Actinobacteria	Propionibacteriales	Propionibacteriaceae	Acidipropionibacterium	216	0	0	0	0	0	0	0	0	0	0	0	0	0	0	0	0	0	0	0	0	0	0	0	0	0	0	0	75	0	0	0	0	0	0	0	0	0	0	0	2	0	0
OTU339	NK4A214 group_s_s1	Firmicutes	Clostridia	Oscillospirales	Oscillospiraceae	NK4A214 group	24247	0	0	0	0	0	431	0	0	0	0	0	0	0	0	0	0	0	0	0	0	0	0	9157	0	0	258	0	1761	0	0	0	0	0	0	324	0	0	0	0	41	294	0
OTU340	NK4A214 group_s_s2	Firmicutes	Clostridia	Oscillospirales	Oscillospiraceae	NK4A214 group	664	0	0	0	0	0	0	0	0	0	0	0	0	0	0	0	0	0	0	0	0	0	0	24	0	0	3	0	272	0	0	0	0	0	0	0	0	0	0	0	0	0	0
OTU341	Halioglobus_s_s1	Proteobacteria	Gammaproteobacteria	Pseudomonadales	Halieaceae	Halioglobus	206	0	0	0	0	0	0	0	0	0	0	0	0	0	0	0	0	0	0	0	0	0	0	0	0	0	0	0	0	1	0	0	0	0	0	0	0	0	0	0	0	0	0
OTU342	Falcatimonas natans_s1	Firmicutes	Clostridia	Lachnospirales	Lachnospiraceae	XBB1006	224	0	0	0	0	0	0	0	0	0	0	0	0	0	0	0	0	0	0	0	0	0	0	30	0	0	66	0	0	0	0	0	0	0	0	0	0	0	0	0	0	0	0
OTU343	Halioglobus_s_s2	Proteobacteria	Gammaproteobacteria	Pseudomonadales	Halieaceae	Halioglobus	152	0	0	0	0	0	0	0	0	0	0	0	0	0	0	0	0	0	0	0	0	0	0	0	0	0	0	0	0	0	0	0	0	0	0	0	0	0	0	0	0	0	0
OTU344	Muribaculaceae_g_s_s5	Bacteroidota	Bacteroidia	Bacteroidales	Muribaculaceae	Muribaculaceae_g	177	0	0	0	0	0	0	0	0	0	17	0	0	0	0	0	0	0	0	0	0	0	0	0	0	0	0	0	0	0	0	0	0	0	0	0	0	0	0	0	0	0	0
OTU345	NK4A214 group_s_s3	Firmicutes	Clostridia	Oscillospirales	Oscillospiraceae	NK4A214 group	2414	0	0	0	0	0	0	0	0	0	0	0	0	0	0	0	0	0	0	0	0	0	0	232	0	0	713	0	266	0	0	0	0	0	0	0	0	0	0	0	5	0	0
OTU346	Actinomyces vulturis_s1	Actinobacteriota	Actinobacteria	Actinomycetales	Actinomycetaceae	Actinomyces	167	0	0	0	0	0	5	0	17	0	0	67	0	0	0	0	0	0	0	9	0	0	4	0	0	0	0	0	0	0	0	0	2	0	0	0	0	0	0	0	2	0	0
OTU347	NK4A214 group_s_s4	Firmicutes	Clostridia	Oscillospirales	Oscillospiraceae	NK4A214 group	120	0	0	0	0	0	0	0	0	0	0	0	0	0	0	0	0	0	0	0	0	0	0	0	0	0	0	0	21	0	0	0	0	0	0	0	0	0	0	0	0	0	0
OTU348	Cupriavidus oxalaticus_s1	Proteobacteria	Gammaproteobacteria	Burkholderiales	Burkholderiaceae	Cupriavidus	3567	0	0	0	0	0	0	0	0	0	0	0	0	0	0	0	0	0	0	0	0	0	0	0	0	0	0	0	0	0	0	0	0	0	0	0	0	0	0	0	0	0	0
OTU349	Paenibacillus tyrfis_s1	Firmicutes	Bacilli	Paenibacillales	Paenibacillaceae	Paenibacillus	171	0	0	0	24	0	38	0	0	0	2	11	0	0	0	0	0	0	0	28	0	0	10	0	0	0	0	0	0	0	0	0	0	0	0	0	0	0	0	0	0	0	0
OTU350	NK4A214 group_s_s5	Firmicutes	Clostridia	Oscillospirales	Oscillospiraceae	NK4A214 group	1680	0	0	0	0	0	0	0	0	0	0	0	0	0	0	0	0	0	0	0	0	0	0	0	0	0	0	0	0	0	0	0	0	0	0	23	0	0	0	0	8	0	0
OTU351	OM60(NOR5) clade_s_s1	Proteobacteria	Gammaproteobacteria	Pseudomonadales	Halieaceae	OM60(NOR5) clade	68	0	0	0	0	0	0	0	0	0	0	6	0	0	0	0	0	0	0	0	0	0	0	0	0	0	0	0	0	0	0	0	0	0	0	0	0	0	0	0	0	0	0
OTU352	Rubripirellula_s_s6	Planctomycetota	Planctomycetes	Pirellulales	Pirellulaceae	Rubripirellula	53	0	0	0	0	0	0	0	0	0	0	0	0	0	0	5	0	0	0	0	0	0	0	0	0	0	0	0	0	0	0	0	0	0	0	0	0	0	0	0	0	0	0
OTU353	NK4A214 group_s_s6	Firmicutes	Clostridia	Oscillospirales	Oscillospiraceae	NK4A214 group	49	0	0	0	0	0	0	0	0	0	0	0	0	0	0	0	0	0	0	0	0	0	0	0	0	0	0	0	25	0	0	0	0	0	0	0	0	0	0	0	0	0	0
OTU354	Seongchinamella unica_s1	Proteobacteria	Gammaproteobacteria	Pseudomonadales	Halieaceae	Halioglobus	48	0	0	0	0	0	0	0	0	0	0	0	0	0	0	0	0	0	0	0	0	0	0	0	0	0	0	0	0	0	0	0	0	0	0	0	0	0	0	0	0	0	0
OTU355	Muribaculaceae_g_s_s6	Bacteroidota	Bacteroidia	Bacteroidales	Muribaculaceae	Muribaculaceae_g	29	0	0	0	0	0	0	0	0	0	0	0	0	0	0	0	0	0	0	0	0	0	0	0	0	0	0	0	0	0	0	0	0	0	0	0	0	0	0	0	0	0	0
OTU356	Rhodopirellula_s_s2	Planctomycetota	Planctomycetes	Pirellulales	Pirellulaceae	Rhodopirellula	66	0	0	0	8	0	0	0	0	0	0	0	0	0	0	0	0	0	0	0	0	0	0	0	0	0	0	0	0	4	0	0	0	0	0	0	0	0	0	0	0	0	0
OTU357	Halioglobus_s_s3	Proteobacteria	Gammaproteobacteria	Pseudomonadales	Halieaceae	Halioglobus	34	0	0	0	0	0	0	0	0	0	0	0	0	0	0	0	0	0	0	0	0	0	0	0	0	0	0	0	0	0	0	0	0	0	0	0	0	0	0	0	0	0	0
OTU358	NK4A214 group_s_s7	Firmicutes	Clostridia	Oscillospirales	Oscillospiraceae	NK4A214 group	28	0	0	0	0	0	0	0	0	0	0	0	0	0	0	0	0	0	0	0	0	0	0	0	0	0	8	0	9	0	0	0	0	0	0	0	0	0	0	0	0	0	0
OTU359	Gimesiaceae_g_s_s2	Planctomycetota	Planctomycetes	Planctomycetales	Gimesiaceae	Gimesiaceae_g	38	0	0	0	5	0	0	0	0	0	0	0	0	0	0	0	0	0	0	0	0	0	0	0	0	0	0	0	0	0	0	0	0	0	0	0	0	0	0	0	0	0	0
OTU360	NK4A214 group_s_s8	Firmicutes	Clostridia	Oscillospirales	Oscillospiraceae	NK4A214 group	31	0	0	0	0	0	0	0	0	0	0	0	0	0	0	0	0	0	0	0	0	0	0	0	0	0	0	0	0	0	0	0	0	0	0	0	0	0	0	0	0	0	0
OTU361	Rhodopirellula_s_s3	Planctomycetota	Planctomycetes	Pirellulales	Pirellulaceae	Rhodopirellula	20	0	0	0	10	0	0	0	0	0	0	0	0	0	0	0	0	0	0	0	0	0	0	0	0	0	0	0	0	0	0	0	0	0	0	0	0	0	0	0	0	0	0
OTU362	Rothia_s_s1	Actinobacteriota	Actinobacteria	Micrococcales	Micrococcaceae	Rothia	4070	0	0	0	8	15	0	3	32	9	146	12	1	0	53	183	0	0	0	247	4	4	57	34	0	39	30	0	61	15	0	0	57	56	4	0	10	5	24	0	0	0	14
OTU363	Acetitomaculum_s_s1	Firmicutes	Clostridia	Lachnospirales	Lachnospiraceae	Acetitomaculum	384	0	0	0	0	0	0	0	0	0	0	0	0	0	0	0	0	0	0	0	0	0	0	143	0	0	0	0	20	0	0	0	0	0	0	22	0	0	0	0	0	0	0
OTU364	Acetitomaculum_s_s2	Firmicutes	Clostridia	Lachnospirales	Lachnospiraceae	Acetitomaculum	324	0	0	0	0	0	0	0	0	0	0	0	0	0	0	0	0	0	0	0	0	0	0	166	0	0	0	0	30	0	0	0	0	0	0	9	0	0	0	0	3	0	0
OTU365	Guggenheimella_g_s_s1	Firmicutes	Clostridia	Peptostreptococcales-Tissierellales	Guggenheimella	Guggenheimella_g	147	0	0	3	0	0	5	0	0	0	0	0	0	0	0	0	0	0	0	0	0	0	3	0	0	0	0	0	0	0	0	0	0	3	0	0	0	0	0	0	0	0	0
OTU366	Suttonella_s_s1	Proteobacteria	Gammaproteobacteria	Cardiobacteriales	Cardiobacteriaceae	Suttonella	739	0	0	0	0	0	0	0	0	185	0	92	0	0	0	38	0	0	3	16	0	0	0	0	0	0	0	0	0	0	6	0	0	0	0	0	0	2	0	12	0	0	0
OTU367	Delftia tsuruhatensis_s1	Proteobacteria	Gammaproteobacteria	Burkholderiales	Comamonadaceae	Delftia	110	0	0	0	15	0	11	0	0	0	0	0	0	0	0	0	0	0	0	0	0	0	8	0	0	0	0	5	0	0	10	40	0	0	0	0	0	0	0	0	0	0	0
OTU368	Acetitomaculum_s_s3	Firmicutes	Clostridia	Lachnospirales	Lachnospiraceae	Acetitomaculum	572	0	0	0	0	0	2	0	0	0	0	0	0	0	0	0	0	0	0	0	0	0	0	227	0	0	8	0	17	0	0	0	0	0	0	18	0	0	0	0	0	0	0
OTU369	Hespellia_s_s1	Firmicutes	Clostridia	Lachnospirales	Lachnospiraceae	Hespellia	68	0	0	0	0	0	0	0	0	0	0	0	0	0	0	0	0	0	0	0	0	0	0	0	0	0	0	0	0	0	0	0	0	0	0	61	0	0	0	0	7	0	0
OTU370	Anaerostipes hadrus_s1	Firmicutes	Clostridia	Lachnospirales	Lachnospiraceae	Anaerostipes	92	0	0	0	0	0	0	0	0	0	17	0	0	0	0	0	0	0	0	7	0	0	0	0	0	0	0	0	0	0	0	0	0	0	0	0	0	0	0	0	8	0	0
OTU371	Agathobacter rectalis_s1	Firmicutes	Clostridia	Lachnospirales	Lachnospiraceae	Agathobacter	59	0	0	0	0	0	0	0	0	0	0	0	0	0	0	0	0	0	0	0	0	0	0	0	0	0	0	0	0	0	0	0	0	0	0	0	0	0	0	0	0	0	0
OTU372	Rubritalea_s_s2	Verrucomicrobiota	Verrucomicrobiae	Verrucomicrobiales	Rubritaleaceae	Rubritalea	46	0	0	0	0	0	0	0	0	0	0	0	0	0	0	0	0	0	0	0	0	0	0	0	0	5	0	0	0	0	6	0	0	0	18	0	11	0	0	0	6	0	0
OTU373	Muribaculaceae_g_s_s7	Bacteroidota	Bacteroidia	Bacteroidales	Muribaculaceae	Muribaculaceae_g	46	0	0	0	0	0	0	0	0	0	0	0	0	0	0	0	0	0	0	0	0	0	0	0	0	0	0	0	0	0	0	0	0	0	0	0	0	0	0	0	0	0	0
OTU374	Rubripirellula_s_s7	Planctomycetota	Planctomycetes	Pirellulales	Pirellulaceae	Rubripirellula	37	0	0	0	0	0	0	0	0	0	0	0	0	0	0	0	0	0	0	0	0	0	0	0	0	0	0	0	0	0	0	0	0	0	0	0	0	0	0	0	0	0	0
OTU375	[Ruminococcus] faecis_s1	Firmicutes	Clostridia	Lachnospirales	Lachnospiraceae	[Ruminococcus] torques group	74	0	0	0	0	0	0	0	0	0	0	0	0	0	0	0	0	7	0	0	0	0	0	0	0	0	0	0	0	0	0	0	0	0	0	0	0	0	0	0	0	0	0
OTU376	Oscillospiraceae_g_s_s2	Firmicutes	Clostridia	Oscillospirales	Oscillospiraceae	Oscillospiraceae_g	38	0	0	0	0	0	0	0	0	0	0	0	0	0	0	0	0	0	0	0	0	0	0	0	0	0	0	0	10	0	0	0	0	0	0	0	0	0	0	0	0	0	0
OTU377	NK4A214 group_s_s9	Firmicutes	Clostridia	Oscillospirales	Oscillospiraceae	NK4A214 group	30	0	0	0	0	0	0	0	0	0	0	0	0	0	0	0	0	0	0	0	0	0	0	0	0	0	24	0	0	0	0	0	0	0	0	0	0	0	0	0	0	0	0
OTU378	Acetitomaculum_s_s4	Firmicutes	Clostridia	Lachnospirales	Lachnospiraceae	Acetitomaculum	375	0	0	42	0	37	46	0	0	0	0	56	0	0	0	9	0	0	0	5	0	0	0	30	0	0	0	0	8	0	0	0	0	0	0	6	0	0	0	0	3	20	0
OTU379	Methyloversatilis discipulorum_s1	Proteobacteria	Gammaproteobacteria	Burkholderiales	Rhodocyclaceae	Methyloversatilis	11510	0	0	0	5758	0	5752	0	0	0	0	0	0	0	0	0	0	0	0	0	0	0	0	0	0	0	0	0	0	0	0	0	0	0	0	0	0	0	0	0	0	0	0
OTU380	Roseibacillus_s_s5	Verrucomicrobiota	Verrucomicrobiae	Verrucomicrobiales	Rubritaleaceae	Roseibacillus	34	0	0	0	0	0	0	0	0	0	0	0	0	0	0	0	0	2	0	0	0	0	0	0	0	0	0	0	0	0	0	0	0	0	0	0	0	0	0	0	0	0	0
OTU381	Corynebacterium_s_s1	Actinobacteriota	Actinobacteria	Corynebacteriales	Corynebacteriaceae	Corynebacterium	85	0	0	0	0	0	0	0	0	0	0	0	18	0	0	0	0	0	0	0	0	0	0	0	0	0	0	0	0	0	0	0	7	0	0	0	0	0	0	0	0	0	0
OTU382	Lachnoclostridium_s_s1	Firmicutes	Clostridia	Lachnospirales	Lachnospiraceae	Lachnoclostridium	25	0	0	0	0	0	0	0	0	0	0	0	0	0	0	0	0	0	0	0	0	0	0	0	0	0	11	0	0	0	0	0	0	0	0	1	0	0	0	0	0	0	0
OTU383	Rubripirellula_s_s8	Planctomycetota	Planctomycetes	Pirellulales	Pirellulaceae	Rubripirellula	27	0	0	0	0	0	0	0	0	0	0	0	0	0	0	0	0	0	0	0	0	0	0	0	0	0	0	0	0	0	0	0	0	0	0	0	0	0	0	0	0	0	0
OTU384	Rubidimonas_s_s1	Bacteroidota	Bacteroidia	Chitinophagales	Saprospiraceae	Rubidimonas	25	0	0	0	0	0	0	0	0	0	0	0	0	0	0	0	0	0	0	0	0	0	0	0	6	1	0	0	0	0	0	0	0	0	14	0	0	0	0	0	4	0	0
OTU385	Roseburia intestinalis_s1	Firmicutes	Clostridia	Lachnospirales	Lachnospiraceae	Roseburia	20	0	0	0	0	0	0	0	0	0	0	0	0	0	0	0	0	0	0	0	0	0	0	0	0	0	0	0	0	0	0	0	0	0	0	0	0	0	0	0	0	4	0
OTU386	Lachnospiraceae_g_s_s6	Firmicutes	Clostridia	Lachnospirales	Lachnospiraceae	Lachnospiraceae_g	18	0	0	0	0	0	0	0	0	0	0	0	0	0	0	0	0	0	0	0	0	0	0	0	0	0	0	0	0	0	0	0	0	0	0	0	0	0	0	0	0	0	0
OTU387	Acetitomaculum_s_s5	Firmicutes	Clostridia	Lachnospirales	Lachnospiraceae	Acetitomaculum	1256	0	0	0	0	0	0	0	0	0	0	0	0	0	0	0	0	0	0	0	0	0	0	1201	0	0	0	0	4	0	0	0	0	0	0	14	0	0	0	0	0	0	0
OTU388	Prevotellaceae UCG-001_s_s1	Bacteroidota	Bacteroidia	Bacteroidales	Prevotellaceae	Prevotellaceae UCG-001	275	0	0	0	0	0	0	0	0	0	0	0	0	0	0	0	0	0	0	0	0	0	0	0	0	0	0	0	0	0	0	0	0	0	0	0	0	0	0	0	0	0	0
OTU389	U29-B03_s_s1	Bacteroidota	Bacteroidia	Bacteroidales	Rikenellaceae	U29-B03	108	0	0	0	0	0	0	0	0	0	0	0	0	0	0	0	0	0	0	0	0	0	0	0	0	0	0	0	10	0	0	0	0	0	0	0	0	0	0	0	0	0	0
OTU390	NK4A214 group_s_s10	Firmicutes	Clostridia	Oscillospirales	Oscillospiraceae	NK4A214 group	139	0	0	0	0	0	0	0	0	0	0	0	0	42	0	0	0	0	0	0	0	0	0	45	0	0	0	0	0	0	0	0	0	0	0	0	0	0	0	0	0	0	0
OTU391	UCG-005_s_s1	Firmicutes	Clostridia	Oscillospirales	Oscillospiraceae	UCG-005	50	0	0	0	0	0	0	0	0	0	0	0	0	0	0	0	0	0	0	0	0	0	0	0	0	0	0	0	23	0	0	0	0	0	0	0	0	0	0	0	0	0	0
OTU392	Rhodopirellula_s_s4	Planctomycetota	Planctomycetes	Pirellulales	Pirellulaceae	Rhodopirellula	177	0	0	0	0	0	0	0	0	0	0	0	0	0	0	0	0	0	0	0	0	0	1	0	0	0	0	0	0	0	0	0	0	0	0	0	0	0	0	4	0	0	0
OTU393	Rubripirellula_s_s9	Planctomycetota	Planctomycetes	Pirellulales	Pirellulaceae	Rubripirellula	42	0	0	0	0	0	0	0	0	0	0	0	0	0	0	0	0	0	0	0	0	0	0	0	0	0	0	0	0	0	0	0	0	0	0	0	0	0	0	0	0	0	0
OTU394	Moraxella osloensis_s1	Proteobacteria	Gammaproteobacteria	Pseudomonadales	Moraxellaceae	Enhydrobacter	74	0	0	0	0	0	0	0	0	5	0	0	0	0	0	0	0	0	0	0	0	0	0	0	0	0	0	0	0	0	0	0	0	0	0	0	0	0	0	0	0	0	0
OTU395	Rhodopirellula_s_s5	Planctomycetota	Planctomycetes	Pirellulales	Pirellulaceae	Rhodopirellula	27	0	0	0	12	0	0	0	0	0	0	0	0	0	0	0	0	0	0	0	0	0	0	0	0	0	0	0	0	9	0	0	0	0	0	0	0	0	0	0	0	0	0
OTU396	Dorea longicatena_s1	Firmicutes	Clostridia	Lachnospirales	Lachnospiraceae	Dorea	84	0	0	0	0	0	0	0	9	0	0	0	0	0	0	0	0	11	0	0	0	0	0	0	0	0	7	0	0	0	0	0	0	0	0	0	0	0	0	0	0	0	2
OTU397	Cupriavidus agavae_s1	Proteobacteria	Gammaproteobacteria	Burkholderiales	Burkholderiaceae	Cupriavidus	18	0	0	0	14	0	4	0	0	0	0	0	0	0	0	0	0	0	0	0	0	0	0	0	0	0	0	0	0	0	0	0	0	0	0	0	0	0	0	0	0	0	0
OTU398	Lamprocystis_s_s1	Proteobacteria	Gammaproteobacteria	Chromatiales	Chromatiaceae	Lamprocystis	17	0	0	0	0	0	0	0	0	0	0	0	0	0	0	0	0	0	0	0	0	0	0	0	0	0	0	0	0	0	0	0	0	0	0	0	0	0	0	0	0	0	0
OTU399	Sellimonas intestinalis_s1	Firmicutes	Clostridia	Lachnospirales	Lachnospiraceae	Sellimonas	18	0	0	0	0	0	0	0	0	0	0	0	0	0	0	0	0	0	0	0	0	0	0	0	0	0	0	0	0	0	7	0	0	0	0	0	0	0	0	0	0	0	0
OTU400	U29-B03_s_s2	Bacteroidota	Bacteroidia	Bacteroidales	Rikenellaceae	U29-B03	330	0	0	0	0	0	0	0	0	0	0	0	0	0	0	0	0	0	0	0	0	0	0	0	0	0	4	0	32	0	0	0	0	0	0	0	0	0	0	0	0	0	0
OTU401	Phocaeicola dorei_s1	Bacteroidota	Bacteroidia	Bacteroidales	Bacteroidaceae	Bacteroides	335	2	0	0	0	0	0	0	0	0	0	0	0	0	0	0	0	0	0	0	0	0	0	0	0	0	0	0	0	0	0	0	0	0	0	0	0	0	0	0	0	4	0
OTU402	Shuttleworthia_s_s1	Firmicutes	Clostridia	Lachnospirales	Lachnospiraceae	Shuttleworthia	1634	0	0	0	0	0	4	0	0	0	0	0	0	4	0	0	0	0	0	0	0	0	0	4	0	0	75	0	27	0	0	0	0	0	0	0	0	0	0	0	42	22	0
OTU403	Suttonella_s_s2	Proteobacteria	Gammaproteobacteria	Cardiobacteriales	Cardiobacteriaceae	Suttonella	276	0	0	0	0	0	0	0	0	9	0	0	0	0	0	0	0	0	0	0	0	2	131	0	0	0	0	0	0	8	0	0	0	0	0	0	0	0	0	0	0	0	0
OTU404	Suttonella_s_s3	Proteobacteria	Gammaproteobacteria	Cardiobacteriales	Cardiobacteriaceae	Suttonella	204	0	0	0	0	0	0	0	0	0	0	131	0	0	0	0	0	0	0	0	0	0	0	0	0	0	0	0	0	0	0	0	0	0	0	0	0	0	0	0	0	0	0
OTU405	Bordetella trematum_s1	Proteobacteria	Gammaproteobacteria	Burkholderiales	Alcaligenaceae	Bordetella	118	0	0	0	0	0	0	0	0	0	0	0	0	0	0	0	0	0	0	0	0	0	0	0	0	0	0	0	0	0	0	0	0	0	0	0	0	0	0	0	0	0	0
OTU406	Noviherbaspirillum suwonense_s1	Proteobacteria	Gammaproteobacteria	Burkholderiales	Oxalobacteraceae	Noviherbaspirillum	219	0	0	0	0	20	0	0	0	0	0	0	0	0	0	0	0	0	0	123	0	76	0	0	0	0	0	0	0	0	0	0	0	0	0	0	0	0	0	0	0	0	0
OTU407	Bifidobacterium_s_s1	Actinobacteriota	Actinobacteria	Bifidobacteriales	Bifidobacteriaceae	Bifidobacterium	62	0	0	0	0	0	0	0	0	0	0	0	0	0	0	0	0	0	0	0	0	0	0	0	0	0	0	0	0	0	0	0	0	0	0	0	0	0	0	0	0	0	0
OTU408	Rhodopirellula_s_s6	Planctomycetota	Planctomycetes	Pirellulales	Pirellulaceae	Rhodopirellula	69	0	0	0	0	0	0	0	0	0	0	0	0	0	0	0	0	0	0	0	0	0	0	0	0	0	0	0	0	0	0	0	0	5	0	0	0	0	0	0	0	0	0
OTU409	Parabacteroides merdae_s1	Bacteroidota	Bacteroidia	Bacteroidales	Tannerellaceae	Parabacteroides	100	0	0	0	0	0	0	0	0	0	0	0	0	0	0	0	0	0	0	0	0	0	0	0	0	0	0	0	0	0	0	0	0	0	0	7	0	0	0	0	0	0	0
OTU410	Maribacter dokdonensis_s1	Bacteroidota	Bacteroidia	Flavobacteriales	Flavobacteriaceae	Maribacter	175	0	0	0	0	0	0	0	0	0	0	0	0	0	0	0	0	0	0	8	0	0	0	0	0	0	0	0	0	0	0	0	0	5	0	0	0	0	0	0	0	0	0
OTU411	Prevotella_7_s_s1	Bacteroidota	Bacteroidia	Bacteroidales	Prevotellaceae	Prevotella_7	53	0	0	0	0	0	0	0	0	0	0	0	0	0	0	0	0	0	0	0	0	0	0	0	0	0	0	0	0	0	0	0	0	0	0	0	0	0	0	0	0	0	0
OTU412	Rhodopirellula_s_s7	Planctomycetota	Planctomycetes	Pirellulales	Pirellulaceae	Rhodopirellula	60	0	0	0	8	0	0	0	0	0	0	0	0	0	0	0	0	0	0	0	0	0	0	0	0	0	0	0	0	0	0	0	0	6	0	0	0	0	0	0	0	0	0
OTU413	Rothia kristinae_s1	Actinobacteriota	Actinobacteria	Micrococcales	Micrococcaceae	Kocuria	58	0	0	0	0	0	0	0	0	0	0	0	0	0	0	0	0	0	0	0	0	0	0	27	0	0	0	0	0	0	0	0	0	0	0	13	0	0	0	0	3	6	0
OTU414	UCG-002_s_s1	Firmicutes	Clostridia	Oscillospirales	Oscillospiraceae	UCG-002	64	0	0	0	0	0	0	0	0	0	0	0	0	0	0	0	0	0	0	0	0	0	0	0	0	0	0	0	0	0	0	0	0	0	0	0	0	0	0	0	0	0	0
OTU415	Suttonella_s_s4	Proteobacteria	Gammaproteobacteria	Cardiobacteriales	Cardiobacteriaceae	Suttonella	170	0	0	13	0	0	0	0	0	0	31	0	0	0	0	0	0	0	7	53	0	0	11	0	0	0	0	0	0	0	0	0	0	0	0	0	0	2	0	0	0	0	0
OTU416	[Ruminococcus] torques_s1	Firmicutes	Clostridia	Lachnospirales	Lachnospiraceae	[Ruminococcus] torques group	49	0	0	0	0	0	0	0	0	0	0	0	0	0	0	0	0	0	0	0	0	0	0	0	0	0	0	0	0	0	0	0	0	0	0	0	0	0	0	0	0	0	0
OTU417	[Ruminococcus] lactaris_s1	Firmicutes	Clostridia	Lachnospirales	Lachnospiraceae	[Ruminococcus] torques group	40	0	0	0	0	0	0	0	0	0	11	0	0	0	0	0	0	5	0	0	0	0	0	0	0	0	0	0	0	0	0	0	0	0	0	0	0	0	0	0	0	0	0
OTU418	[Eubacterium] hallii group_s_s1	Firmicutes	Clostridia	Lachnospirales	Lachnospiraceae	[Eubacterium] hallii group	19	0	0	0	0	0	0	0	0	0	0	0	0	0	0	0	0	0	0	0	0	0	0	0	0	0	0	0	0	0	0	0	0	0	0	0	0	0	0	0	0	0	0
OTU419	Suttonella_s_s5	Proteobacteria	Gammaproteobacteria	Cardiobacteriales	Cardiobacteriaceae	Suttonella	25	0	0	0	0	0	0	0	0	0	0	0	0	0	0	0	0	0	0	0	0	0	0	0	0	0	0	0	0	0	0	0	0	0	0	0	0	0	0	0	0	0	0
OTU420	Rothia endophytica_s1	Actinobacteriota	Actinobacteria	Micrococcales	Micrococcaceae	Rothia	614	0	0	0	0	0	0	0	0	0	254	0	0	0	0	0	0	0	0	0	2	0	0	0	0	0	16	0	0	0	0	0	0	0	0	117	0	0	0	0	0	30	0
OTU421	Chitinophagaceae_g_s_s1	Bacteroidota	Bacteroidia	Chitinophagales	Chitinophagaceae	Chitinophagaceae_g	29	9	0	7	0	0	13	0	0	0	0	0	0	0	0	0	0	0	0	0	0	0	0	0	0	0	0	0	0	0	0	0	0	0	0	0	0	0	0	0	0	0	0
OTU422	Bifidobacterium porcinum_s1	Actinobacteriota	Actinobacteria	Bifidobacteriales	Bifidobacteriaceae	Bifidobacterium	24	0	0	0	0	0	0	0	0	0	0	0	0	0	0	0	0	0	0	0	0	0	0	0	0	0	0	0	0	0	0	0	0	0	0	20	0	0	0	0	0	0	0
OTU423	Faecalimonas umbilicata_s1	Firmicutes	Clostridia	Lachnospirales	Lachnospiraceae	[Ruminococcus] torques group	27	0	0	0	0	9	0	0	0	0	0	0	0	0	0	0	0	0	0	18	0	0	0	0	0	0	0	0	0	0	0	0	0	0	0	0	0	0	0	0	0	0	0
OTU424	Kocuria salsicia_s1	Actinobacteriota	Actinobacteria	Micrococcales	Micrococcaceae	Kocuria	23	0	0	0	0	0	0	0	0	0	0	0	0	0	0	0	0	0	0	0	0	0	0	0	0	0	0	0	0	0	0	0	0	0	0	0	0	0	0	0	0	0	0
OTU425	Dorea phocaeensis_s1	Firmicutes	Clostridia	Lachnospirales	Lachnospiraceae	Dorea	30	0	0	0	0	0	0	0	0	6	0	0	0	0	0	0	0	0	0	0	0	0	0	0	0	0	0	0	0	0	0	0	0	0	0	0	0	0	0	0	0	0	0
OTU426	Blautia_s_s1	Firmicutes	Clostridia	Lachnospirales	Lachnospiraceae	Blautia	33	0	0	0	0	0	0	5	14	0	0	0	0	0	0	0	0	0	0	0	0	0	0	0	0	0	0	0	0	0	0	0	0	0	0	0	0	0	0	0	0	0	0
OTU427	Bifidobacterium adolescentis_s1	Actinobacteriota	Actinobacteria	Bifidobacteriales	Bifidobacteriaceae	Bifidobacterium	358	0	0	0	0	0	0	0	0	0	0	9	0	0	0	7	0	0	0	0	0	0	0	0	0	0	16	0	0	0	0	0	0	0	0	102	0	0	0	0	36	0	0
OTU428	Oscillibacter_s_s1	Firmicutes	Clostridia	Oscillospirales	Oscillospiraceae	Oscillibacter	816	0	0	0	0	0	0	0	0	0	0	0	0	0	0	0	0	0	0	0	0	0	0	0	0	0	4	0	79	0	0	0	0	0	0	0	0	0	0	0	0	0	0
OTU429	Rothia nasimurium_s1	Actinobacteriota	Actinobacteria	Micrococcales	Micrococcaceae	Rothia	64	0	0	0	0	0	0	0	0	0	0	0	0	0	0	58	0	0	0	0	0	0	0	0	0	0	0	0	0	0	0	0	0	0	0	0	0	0	0	0	0	0	0
OTU430	[Anaerorhabdus] furcosa group_s_s1	Firmicutes	Bacilli	Erysipelotrichales	Erysipelotrichaceae	[Anaerorhabdus] furcosa group	135	0	0	0	0	0	0	0	0	0	0	0	0	0	0	0	0	0	0	0	0	0	0	44	0	0	37	0	4	0	0	0	0	0	0	0	0	0	0	0	0	8	0
OTU431	Oscillibacter_s_s2	Firmicutes	Clostridia	Oscillospirales	Oscillospiraceae	Oscillibacter	71	0	0	0	0	0	0	0	0	0	0	0	0	0	0	0	0	0	0	0	0	0	0	0	0	0	0	0	2	0	0	0	0	0	0	0	0	0	0	0	0	0	0
OTU432	NK4A214 group_s_s11	Firmicutes	Clostridia	Oscillospirales	Oscillospiraceae	NK4A214 group	53	0	0	0	0	0	0	0	0	0	0	0	0	51	0	0	0	0	0	0	0	0	0	0	0	0	0	0	2	0	0	0	0	0	0	0	0	0	0	0	0	0	0
OTU433	Blautia wexlerae_s1	Firmicutes	Clostridia	Lachnospirales	Lachnospiraceae	Blautia	80	0	0	0	0	0	0	0	0	0	0	0	0	0	0	0	0	0	0	0	0	0	0	0	0	0	14	0	0	0	0	0	0	0	0	0	0	0	0	0	0	0	0
OTU434	Blautia_s_s2	Firmicutes	Clostridia	Lachnospirales	Lachnospiraceae	Blautia	55	0	0	0	0	0	0	0	0	0	0	0	0	0	0	0	0	0	0	0	0	0	0	0	0	0	10	0	0	0	0	0	0	0	0	0	0	0	0	0	0	0	0
OTU435	Phocaeicola massiliensis_s1	Bacteroidota	Bacteroidia	Bacteroidales	Bacteroidaceae	Bacteroides	52	0	0	0	0	3	0	0	0	0	0	0	0	0	0	0	0	0	0	0	0	0	0	0	0	0	0	0	0	0	0	0	0	0	0	0	0	0	0	0	0	0	0
OTU436	Rothia terrae_s1	Actinobacteriota	Actinobacteria	Micrococcales	Micrococcaceae	Rothia	24	0	0	0	0	0	0	0	0	0	0	0	0	0	0	0	0	0	0	0	0	0	0	0	0	0	2	0	0	0	0	0	0	0	0	0	0	0	0	0	0	0	0
OTU437	Muribaculaceae_g_s_s8	Bacteroidota	Bacteroidia	Bacteroidales	Muribaculaceae	Muribaculaceae_g	46	0	0	0	0	0	0	0	0	0	0	0	0	0	0	0	0	0	0	0	0	0	0	0	0	0	0	0	0	0	0	0	0	0	0	0	0	0	0	0	0	0	0
OTU438	Ruminococcus bromii_s1	Firmicutes	Clostridia	Oscillospirales	Ruminococcaceae	Ruminococcus	27	0	0	0	0	0	0	0	0	0	0	0	0	0	0	0	0	0	0	0	0	0	0	0	0	0	20	0	0	0	0	0	0	0	0	0	0	0	0	0	0	0	0
OTU439	Anaerobutyricum soehngenii_s1	Firmicutes	Clostridia	Lachnospirales	Lachnospiraceae	[Eubacterium] hallii group	15	0	0	0	0	0	0	0	0	0	0	0	0	0	0	0	0	0	0	0	0	0	0	0	0	0	0	0	0	0	0	0	0	0	0	0	0	0	0	0	0	0	0
OTU440	Oscillibacter_s_s3	Firmicutes	Clostridia	Oscillospirales	Oscillospiraceae	Oscillibacter	11	0	0	0	0	0	0	0	0	0	0	0	0	0	0	0	0	0	0	0	0	0	0	0	0	0	0	0	0	0	0	0	0	0	0	0	0	0	0	0	0	0	0
OTU441	Papillibacter_s_s1	Firmicutes	Clostridia	Oscillospirales	Oscillospiraceae	Papillibacter	13	0	0	0	0	0	0	0	0	0	0	0	0	0	0	0	0	0	0	0	0	0	0	0	0	0	0	0	0	0	0	0	0	0	0	0	0	0	0	0	0	0	0
OTU442	Rhodopirellula_s_s8	Planctomycetota	Planctomycetes	Pirellulales	Pirellulaceae	Rhodopirellula	15	0	0	0	0	0	0	0	0	0	0	0	0	0	0	0	0	0	0	0	0	0	0	0	0	0	0	0	0	0	0	0	0	0	0	0	0	0	0	0	0	0	0
OTU443	[Eubacterium] coprostanoligenes group_g_s_s1	Firmicutes	Clostridia	Oscillospirales	[Eubacterium] coprostanoligenes group	[Eubacterium] coprostanoligenes group_g	20	0	0	0	0	0	7	0	0	0	0	0	0	0	0	0	0	0	0	0	0	0	0	0	0	0	0	0	0	0	0	0	0	0	0	0	0	0	0	0	0	0	0
OTU444	[Ruminococcus] gauvreauii group_s_s1	Firmicutes	Clostridia	Lachnospirales	Lachnospiraceae	[Ruminococcus] gauvreauii group	349	0	0	0	0	15	0	0	0	0	0	0	0	0	0	0	0	0	0	0	0	0	0	12	0	0	12	0	123	0	0	0	0	0	0	0	0	0	0	0	3	0	0
OTU445	Prevotella_s_s1	Bacteroidota	Bacteroidia	Bacteroidales	Prevotellaceae	Prevotella	113	0	0	0	0	0	0	0	0	0	0	0	0	0	0	0	0	0	0	0	0	0	0	0	0	0	0	0	0	0	0	0	0	0	0	0	0	0	0	0	0	0	0
OTU446	Kocuria flava_s1	Actinobacteriota	Actinobacteria	Micrococcales	Micrococcaceae	Kocuria	329	0	0	0	0	0	0	0	0	0	6	0	0	0	0	0	0	0	0	39	0	0	284	0	0	0	0	0	0	0	0	0	0	0	0	0	0	0	0	0	0	0	0
OTU447	Leucobacter_s_s1	Actinobacteriota	Actinobacteria	Micrococcales	Microbacteriaceae	Leucobacter	146	0	0	0	0	0	0	0	0	0	0	0	0	0	16	0	0	0	0	0	0	0	2	0	0	0	0	0	0	0	0	0	7	6	0	0	0	0	0	0	0	0	0
OTU448	Erysipelotrichaceae UCG-006_s_s1	Firmicutes	Bacilli	Erysipelotrichales	Erysipelotrichaceae	Erysipelotrichaceae UCG-006	314	0	0	0	0	0	7	0	0	0	0	0	0	0	0	0	0	0	0	0	0	0	0	3	0	0	0	0	28	0	0	0	0	0	0	0	0	0	0	0	0	0	0
OTU449	Pirellulaceae_g_s_s2	Planctomycetota	Planctomycetes	Pirellulales	Pirellulaceae	Pirellulaceae_g	51	0	0	0	0	0	0	0	0	0	0	0	0	0	0	0	0	0	0	0	0	0	0	0	0	0	0	0	0	0	0	0	0	0	0	0	0	0	0	0	0	0	0
OTU450	Gallicola_s_s1	Firmicutes	Clostridia	Peptostreptococcales-Tissierellales	Family XI	Gallicola	37	0	0	0	0	0	0	0	0	0	0	0	0	0	0	0	0	0	0	0	0	0	0	0	0	0	32	0	0	0	0	0	0	0	0	0	0	0	0	0	0	0	0
OTU451	Eudoraea_s_s1	Bacteroidota	Bacteroidia	Flavobacteriales	Flavobacteriaceae	Eudoraea	53	0	0	0	0	0	0	0	0	0	0	0	0	0	0	0	0	0	0	0	0	0	0	0	0	0	0	0	0	0	0	0	0	0	0	0	0	0	0	0	0	0	0
OTU452	Simplicispira_s_s1	Proteobacteria	Gammaproteobacteria	Burkholderiales	Comamonadaceae	Simplicispira	40	0	0	0	0	0	0	0	0	0	0	0	0	0	0	0	0	0	0	0	0	0	0	0	0	0	0	0	0	0	0	0	0	0	0	0	0	0	0	0	0	0	0
OTU453	Rubritalea profundi_s1	Verrucomicrobiota	Verrucomicrobiae	Verrucomicrobiales	Rubritaleaceae	Rubritalea	33	0	0	0	0	0	0	0	0	0	0	0	0	0	0	0	0	0	0	0	0	0	0	0	0	0	0	0	0	0	0	0	0	0	0	0	0	0	0	0	0	0	0
OTU454	UCG-002_s_s2	Firmicutes	Clostridia	Oscillospirales	Oscillospiraceae	UCG-002	49	0	0	0	0	0	0	0	0	0	0	0	0	0	0	0	0	0	0	0	0	0	0	0	0	0	0	0	6	0	0	0	0	0	0	0	0	0	0	0	0	0	0
OTU455	Bacteroides acidifaciens_s1	Bacteroidota	Bacteroidia	Bacteroidales	Bacteroidaceae	Bacteroides	44	0	0	0	0	0	0	0	0	0	25	0	0	0	9	0	0	0	0	0	0	0	0	0	0	0	0	0	0	0	0	0	0	0	0	0	0	0	0	0	0	0	0
OTU456	Alistipes indistinctus_s1	Bacteroidota	Bacteroidia	Bacteroidales	Rikenellaceae	Alistipes	27	0	0	0	9	0	0	0	0	0	0	0	0	0	0	0	0	0	0	0	0	0	0	0	0	0	0	0	0	0	0	0	0	0	0	0	0	0	0	0	0	0	0
OTU457	Prevotella_s_s2	Bacteroidota	Bacteroidia	Bacteroidales	Prevotellaceae	Prevotella	17	0	0	0	0	0	0	0	0	0	0	0	0	0	0	0	0	0	0	0	0	0	0	0	0	0	0	0	0	0	0	0	0	0	0	0	0	0	0	0	8	0	0
OTU458	Bifidobacterium bifidum_s1	Actinobacteriota	Actinobacteria	Bifidobacteriales	Bifidobacteriaceae	Bifidobacterium	110	0	0	0	0	0	0	0	0	0	0	0	0	0	0	0	0	0	0	0	0	0	0	0	0	0	31	0	0	0	3	0	0	0	0	9	0	4	0	0	3	0	0
OTU459	Phocaeicola vulgatus_s1	Bacteroidota	Bacteroidia	Bacteroidales	Bacteroidaceae	Bacteroides	380	0	0	0	0	10	0	0	0	0	0	0	0	3	0	0	0	0	0	0	0	0	0	125	0	0	0	0	0	0	0	0	0	0	0	0	0	0	4	0	0	0	0
OTU460	Kocuria salina_s1	Actinobacteriota	Actinobacteria	Micrococcales	Micrococcaceae	Kocuria	97	0	0	0	0	0	0	0	0	0	0	0	0	0	0	0	0	0	0	11	0	0	0	0	0	0	0	0	0	0	0	0	0	0	0	0	0	0	0	0	0	0	0
OTU461	Bifidobacterium pseudocatenulatum_s1	Actinobacteriota	Actinobacteria	Bifidobacteriales	Bifidobacteriaceae	Bifidobacterium	2060	0	0	0	0	12	0	0	9	17	4	31	0	0	0	34	0	4	0	85	0	0	0	116	0	0	146	0	0	0	0	0	0	4	0	105	0	0	0	0	74	97	0
OTU462	Rikenellaceae RC9 gut group_s_s1	Bacteroidota	Bacteroidia	Bacteroidales	Rikenellaceae	Rikenellaceae RC9 gut group	121	0	0	0	0	0	0	0	0	0	0	0	0	0	7	0	0	0	0	0	0	0	0	0	0	0	0	0	0	0	0	0	0	0	0	0	0	0	0	0	0	0	0
OTU463	Corynebacterium_s_s2	Actinobacteriota	Actinobacteria	Corynebacteriales	Corynebacteriaceae	Corynebacterium	97	0	0	0	0	6	4	0	0	0	0	17	0	0	0	0	0	0	0	6	0	0	9	0	0	0	0	0	0	0	0	0	0	0	0	0	0	0	0	0	0	0	0
OTU464	Gimesiaceae_g_s_s3	Planctomycetota	Planctomycetes	Planctomycetales	Gimesiaceae	Gimesiaceae_g	92	0	0	0	0	0	0	0	0	0	0	0	0	0	0	0	0	0	0	0	0	0	0	0	0	0	0	0	0	0	8	0	0	0	0	0	0	0	0	0	0	0	0
OTU465	Pirellulaceae_g_s_s3	Planctomycetota	Planctomycetes	Pirellulales	Pirellulaceae	Pirellulaceae_g	47	0	0	0	11	0	0	0	0	0	0	0	0	0	0	0	0	0	0	0	0	0	0	0	0	0	0	0	0	0	0	0	0	4	0	0	0	0	0	0	0	0	0
OTU466	Paracoccus_s_s1	Proteobacteria	Alphaproteobacteria	Rhodobacterales	Rhodobacteraceae	Paracoccus	41	0	0	0	0	0	0	0	0	0	0	0	0	8	0	0	0	0	0	0	0	0	0	0	0	0	0	0	0	0	0	0	0	0	0	0	0	0	0	0	0	0	0
OTU467	Phocaeicola faecalis_s1	Bacteroidota	Bacteroidia	Bacteroidales	Bacteroidaceae	Bacteroides	48	0	0	0	0	0	0	0	0	0	20	0	0	0	0	0	0	0	0	0	0	0	0	0	0	0	0	0	0	0	0	0	0	0	0	0	0	0	0	0	0	0	0
OTU468	Pir3 lineage_s_s1	Planctomycetota	Planctomycetes	Pirellulales	Pirellulaceae	Pir3 lineage	54	0	0	0	0	0	0	0	0	0	0	0	0	0	0	0	0	0	0	0	0	0	0	0	0	0	0	0	16	0	0	0	0	0	0	0	0	0	0	0	0	0	0
OTU469	Pirellulaceae_g_s_s4	Planctomycetota	Planctomycetes	Pirellulales	Pirellulaceae	Pirellulaceae_g	76	0	0	0	0	0	0	0	0	0	0	0	0	0	0	0	0	0	0	0	0	0	0	0	0	0	2	0	18	0	0	0	0	0	0	0	0	0	0	0	2	0	0
OTU470	Peptoniphilus_s_s1	Firmicutes	Clostridia	Peptostreptococcales-Tissierellales	Family XI	Peptoniphilus	23	0	0	0	0	0	0	0	0	0	0	1	0	0	0	0	0	0	0	0	0	0	0	0	0	0	0	0	0	0	0	0	0	0	0	0	0	0	0	0	0	0	0
OTU471	Pirellulaceae_g_s_s5	Planctomycetota	Planctomycetes	Pirellulales	Pirellulaceae	Pirellulaceae_g	17	0	0	0	0	0	0	0	0	0	0	0	0	0	0	0	0	0	0	0	0	0	0	0	0	0	0	0	0	0	0	0	0	0	0	0	0	0	0	0	0	0	0
OTU472	Pirellulaceae_g_s_s6	Planctomycetota	Planctomycetes	Pirellulales	Pirellulaceae	Pirellulaceae_g	15	0	0	0	3	0	0	0	0	0	0	0	0	0	0	0	0	0	0	0	0	0	0	0	0	0	0	0	0	0	0	0	0	0	0	0	0	0	0	0	0	0	0
OTU473	Pirellulaceae_g_s_s7	Planctomycetota	Planctomycetes	Pirellulales	Pirellulaceae	Pirellulaceae_g	17	0	0	0	3	0	0	0	0	0	0	0	0	0	0	0	0	0	0	0	0	0	0	0	0	0	0	0	0	0	0	0	0	0	0	0	0	0	0	0	0	0	0
OTU474	Lutimonas halocynthiae_s1	Bacteroidota	Bacteroidia	Flavobacteriales	Flavobacteriaceae	Lutimonas	829	0	0	0	0	0	0	0	0	0	0	0	0	0	0	0	0	0	0	0	0	0	0	0	0	0	0	0	0	0	0	0	0	0	0	0	0	0	0	0	0	0	0
OTU475	Isosphaeraceae_g_s_s1	Planctomycetota	Planctomycetes	Isosphaerales	Isosphaeraceae	Isosphaeraceae_g	143	0	0	0	0	0	0	0	0	0	0	0	0	0	0	0	0	0	0	0	0	0	0	0	0	0	0	0	0	0	0	0	0	0	0	0	0	0	0	0	0	3	0
OTU476	Bacteroides uniformis_s1	Bacteroidota	Bacteroidia	Bacteroidales	Bacteroidaceae	Bacteroides	100	0	0	5	0	0	0	0	0	0	79	0	0	0	0	0	0	0	0	0	0	0	0	0	0	0	0	0	0	0	0	0	0	0	0	0	0	0	0	0	0	0	0
OTU477	Leucobacter_s_s2	Actinobacteriota	Actinobacteria	Micrococcales	Microbacteriaceae	Leucobacter	65	0	0	0	0	0	0	0	0	0	0	0	0	0	0	0	0	0	0	0	0	0	11	0	0	0	0	0	0	0	0	0	0	0	0	0	0	0	0	0	0	0	0
OTU478	Actinomarinales_f_g_s_s1	Actinobacteriota	Acidimicrobiia	Actinomarinales	Actinomarinales_f	Actinomarinales_f_g	67	0	0	0	0	0	0	0	0	0	0	0	0	0	0	0	0	0	0	0	0	0	0	0	0	0	0	0	0	0	0	0	0	0	0	0	0	0	0	0	0	0	0
OTU479	Robiginitalea_s_s1	Bacteroidota	Bacteroidia	Flavobacteriales	Flavobacteriaceae	Robiginitalea	262	0	0	0	0	0	0	0	0	0	0	0	0	0	0	0	0	0	0	8	0	0	0	0	0	0	0	0	0	0	0	0	0	0	0	0	0	0	0	0	0	0	0
OTU480	Bifidobacterium adolescentis_s2	Actinobacteriota	Actinobacteria	Bifidobacteriales	Bifidobacteriaceae	Bifidobacterium	635	0	0	0	7	0	0	0	0	0	0	19	0	0	0	0	0	0	0	0	0	0	0	63	0	0	81	0	0	0	0	0	0	0	0	14	0	0	0	0	0	126	0
OTU481	Maribacter antarcticus_s1	Bacteroidota	Bacteroidia	Flavobacteriales	Flavobacteriaceae	Maribacter	40	0	0	0	0	0	0	0	0	0	0	0	0	0	0	0	0	0	0	0	0	0	0	0	0	0	0	0	0	0	0	0	0	0	0	0	0	0	0	0	0	0	0
OTU482	Taeania maliponensis_s1	Bacteroidota	Bacteroidia	Flavobacteriales	Flavobacteriaceae	Actibacter	43	0	0	0	0	0	0	0	0	0	0	0	0	0	0	0	0	0	0	0	0	0	0	0	0	0	0	0	0	0	0	0	0	0	0	0	0	0	0	0	0	0	0
OTU483	Thomasclavelia ramosa_s1	Firmicutes	Bacilli	Erysipelotrichales	Erysipelatoclostridiaceae	Erysipelatoclostridium	35	0	0	0	0	0	15	0	0	0	0	0	0	0	0	0	0	0	0	0	0	1	0	0	0	0	0	0	0	0	0	0	0	0	0	0	0	0	0	0	0	0	0
OTU484	Gallicola_s_s2	Firmicutes	Clostridia	Peptostreptococcales-Tissierellales	Family XI	Gallicola	36	0	0	0	0	0	0	0	0	0	0	0	0	0	0	0	0	0	0	0	0	0	0	0	0	0	28	0	0	0	0	0	0	0	0	0	0	0	0	0	0	0	0
OTU485	Actinomyces_s_s6	Actinobacteriota	Actinobacteria	Actinomycetales	Actinomycetaceae	Actinomyces	33	0	0	0	0	0	0	0	0	0	0	0	0	0	0	0	0	0	0	0	0	0	0	0	0	0	0	0	0	0	0	0	0	0	0	0	0	0	0	0	0	0	0
OTU486	Alistipes putredinis_s1	Bacteroidota	Bacteroidia	Bacteroidales	Rikenellaceae	Alistipes	26	0	0	0	2	0	0	0	0	0	0	0	0	0	0	0	0	0	0	8	0	0	0	0	0	0	0	0	0	0	0	0	0	0	0	0	0	0	0	0	0	0	0
OTU487	Parabacteroides_s_s1	Bacteroidota	Bacteroidia	Bacteroidales	Tannerellaceae	Parabacteroides	22	0	0	0	0	0	0	0	0	0	0	0	0	0	0	0	0	0	0	0	0	0	0	0	0	0	0	0	0	0	0	0	0	0	0	0	0	0	0	0	0	0	0
OTU488	Pirellulaceae_g_s_s8	Planctomycetota	Planctomycetes	Pirellulales	Pirellulaceae	Pirellulaceae_g	348	0	0	0	17	0	0	0	0	0	0	6	0	0	0	0	0	1	0	10	0	0	0	22	0	0	0	0	0	0	0	0	1	3	8	0	0	0	0	0	0	0	0
OTU489	[Eubacterium] coprostanoligenes group_g_s_s2	Firmicutes	Clostridia	Oscillospirales	[Eubacterium] coprostanoligenes group	[Eubacterium] coprostanoligenes group_g	17	0	0	0	0	0	0	0	0	0	0	0	0	0	0	0	0	0	0	0	0	0	0	0	0	0	0	0	4	0	0	0	0	0	0	0	0	0	0	0	5	0	0
OTU490	Lutimonas_s_s1	Bacteroidota	Bacteroidia	Flavobacteriales	Flavobacteriaceae	Lutimonas	19	0	0	0	0	0	0	0	0	0	0	0	0	0	0	0	0	0	0	0	0	0	0	0	0	0	0	0	0	0	0	0	0	0	0	0	0	0	0	0	0	0	0
OTU491	Bacteroides_s_s1	Bacteroidota	Bacteroidia	Bacteroidales	Bacteroidaceae	Bacteroides	23	0	0	0	0	0	0	0	0	0	0	0	0	0	3	0	0	0	0	0	0	0	0	0	0	0	0	0	0	0	0	0	0	0	0	0	0	0	0	0	0	0	0
OTU492	Kocuria palustris_s1	Actinobacteriota	Actinobacteria	Micrococcales	Micrococcaceae	Kocuria	222	0	0	0	0	0	0	0	0	0	0	0	0	0	0	0	0	0	0	25	0	3	0	0	0	0	11	0	0	0	0	0	0	0	0	0	0	0	0	0	0	0	0
OTU493	Kocuria rosea_s1	Actinobacteriota	Actinobacteria	Micrococcales	Micrococcaceae	Kocuria	466	0	0	0	0	0	0	0	0	0	0	0	0	0	0	0	0	0	0	158	0	0	59	0	0	0	0	0	0	0	0	0	0	0	0	0	0	0	0	0	0	0	0
OTU494	Parvimonas_s_s1	Firmicutes	Clostridia	Peptostreptococcales-Tissierellales	Family XI	Parvimonas	165	0	0	0	0	0	0	0	0	0	0	0	0	0	0	0	0	0	0	0	0	0	0	0	0	0	0	0	0	0	0	0	0	0	0	0	0	0	0	0	0	0	0
OTU495	Epulopiscium_s_s1	Firmicutes	Clostridia	Lachnospirales	Lachnospiraceae	Epulopiscium	110	0	0	0	0	0	0	0	0	0	0	0	0	0	0	0	0	0	0	0	0	0	0	0	0	0	0	0	0	0	0	0	0	0	0	0	0	0	0	0	0	0	0
OTU496	Leucobacter_s_s3	Actinobacteriota	Actinobacteria	Micrococcales	Microbacteriaceae	Leucobacter	124	0	0	0	0	0	0	0	0	0	0	0	0	0	0	0	0	0	0	0	0	0	0	0	0	0	87	0	0	0	0	0	0	0	0	6	0	0	0	0	0	0	0
OTU497	Bifidobacterium longum_s1	Actinobacteriota	Actinobacteria	Bifidobacteriales	Bifidobacteriaceae	Bifidobacterium	2076	0	0	0	0	0	0	2	9	9	0	22	0	0	0	13	0	0	0	44	0	4	1	64	0	0	261	0	0	0	0	0	0	7	0	230	0	0	0	0	101	180	0
OTU498	Flavobacteriaceae_g_s_s1	Bacteroidota	Bacteroidia	Flavobacteriales	Flavobacteriaceae	Flavobacteriaceae_g	72	0	0	0	0	0	0	0	0	0	0	0	0	0	0	0	0	0	0	0	0	0	0	0	0	0	0	0	0	0	0	0	0	0	0	0	0	0	0	0	0	0	0
OTU499	Actibacter sediminis_s1	Bacteroidota	Bacteroidia	Flavobacteriales	Flavobacteriaceae	Actibacter	185	0	0	0	10	0	0	0	0	0	0	0	0	0	0	0	0	0	0	6	0	0	0	0	0	0	0	0	0	0	0	0	0	0	0	0	0	0	0	0	0	0	0
OTU500	Haloferula_s_s1	Verrucomicrobiota	Verrucomicrobiae	Verrucomicrobiales	Rubritaleaceae	Haloferula	57	0	0	0	0	0	0	0	0	0	0	0	0	0	0	0	0	0	0	0	0	0	0	0	0	0	0	0	0	0	0	0	0	0	0	0	0	0	0	0	0	0	0
OTU501	Clostridia UCG-014_f_g_s_s4	Firmicutes	Clostridia	Clostridia UCG-014	Clostridia UCG-014_f	Clostridia UCG-014_f_g	26	0	0	0	0	0	0	0	0	0	0	0	0	0	0	0	0	0	0	4	0	0	0	0	0	0	0	0	0	0	0	0	0	0	0	0	0	0	0	0	0	0	0
OTU502	Actinomarinales_f_g_s_s2	Actinobacteriota	Acidimicrobiia	Actinomarinales	Actinomarinales_f	Actinomarinales_f_g	36	0	0	0	0	0	0	0	0	0	0	0	0	0	0	0	0	0	0	0	0	0	0	0	0	0	0	0	0	0	0	0	0	0	0	0	0	0	0	0	0	0	0
OTU503	Corynebacterium_s_s3	Actinobacteriota	Actinobacteria	Corynebacteriales	Corynebacteriaceae	Corynebacterium	50	0	0	0	0	0	0	0	0	0	0	0	0	0	0	0	0	0	0	45	0	0	0	0	0	0	0	0	0	0	0	0	0	0	0	0	0	0	0	0	0	0	0
OTU504	Isosphaeraceae_g_s_s2	Planctomycetota	Planctomycetes	Isosphaerales	Isosphaeraceae	Isosphaeraceae_g	37	0	0	0	0	0	0	0	0	0	0	0	0	0	0	0	0	0	0	0	0	0	0	0	0	0	0	0	16	0	0	0	0	0	0	0	0	0	0	0	0	0	0
OTU505	Bifidobacterium adolescentis_s3	Actinobacteriota	Actinobacteria	Bifidobacteriales	Bifidobacteriaceae	Bifidobacterium	780	0	0	0	0	0	0	0	0	8	0	29	0	0	0	0	0	0	0	39	0	0	0	0	0	0	91	0	0	0	0	0	0	20	0	47	0	0	0	0	28	58	0
OTU506	W5053_s_s1	Firmicutes	Clostridia	Peptostreptococcales-Tissierellales	Family XI	W5053	13	0	0	0	0	0	0	0	0	0	0	0	0	0	0	0	0	0	0	0	0	0	0	0	0	0	0	0	0	0	0	0	0	0	0	0	0	0	0	0	0	0	0
OTU507	Winogradskyella_s_s1	Bacteroidota	Bacteroidia	Flavobacteriales	Flavobacteriaceae	Winogradskyella	18	0	0	0	0	0	0	0	0	0	0	0	0	0	0	0	0	0	0	0	0	0	0	0	0	0	0	0	0	0	0	0	0	0	0	0	0	0	0	0	0	0	0
OTU508	Solobacterium_s_s1	Firmicutes	Bacilli	Erysipelotrichales	Erysipelotrichaceae	Solobacterium	758	0	0	0	0	0	26	0	0	0	0	1	0	0	0	0	0	0	0	0	0	0	0	0	0	0	7	0	27	0	0	0	0	0	0	101	0	0	0	0	0	87	0
OTU509	Erysipelotrichaceae UCG-006_s_s2	Firmicutes	Bacilli	Erysipelotrichales	Erysipelotrichaceae	Erysipelotrichaceae UCG-006	377	0	0	0	0	0	45	0	0	0	0	0	0	0	0	0	0	0	0	0	0	0	0	0	0	0	0	0	27	0	0	0	0	0	0	0	0	0	0	0	0	0	0
OTU510	Maribacter caenipelagi_s1	Bacteroidota	Bacteroidia	Flavobacteriales	Flavobacteriaceae	Maribacter	763	0	0	0	0	0	0	0	0	0	0	0	0	0	0	0	0	0	0	0	0	0	0	0	0	0	0	0	0	0	0	0	0	0	0	0	0	0	0	0	0	0	0
OTU511	Pseudoramibacter_s_s1	Firmicutes	Clostridia	Eubacteriales	Eubacteriaceae	Pseudoramibacter	489	0	0	0	0	0	0	0	0	0	0	0	0	7	0	0	0	0	0	0	0	0	0	59	0	0	11	0	171	0	0	0	0	0	0	0	0	0	0	0	0	0	0
OTU512	Parabacteroides_s_s2	Bacteroidota	Bacteroidia	Bacteroidales	Tannerellaceae	Parabacteroides	213	0	0	0	0	0	0	0	0	0	0	0	0	0	0	0	0	0	0	0	0	0	0	0	0	0	0	0	16	0	0	0	0	0	0	0	0	0	0	0	0	0	0
OTU513	Solobacterium_s_s2	Firmicutes	Bacilli	Erysipelotrichales	Erysipelotrichaceae	Solobacterium	678	0	0	0	0	2	8	0	0	0	0	0	0	0	0	0	0	0	0	0	0	0	0	0	0	0	0	0	151	0	0	0	0	0	0	0	0	0	0	0	0	0	0
OTU514	Solobacterium_s_s3	Firmicutes	Bacilli	Erysipelotrichales	Erysipelotrichaceae	Solobacterium	852	0	0	0	0	0	0	0	0	0	0	0	0	0	0	0	0	0	0	0	0	0	0	0	0	0	8	0	120	0	0	0	0	0	0	112	0	0	0	0	0	0	0
OTU515	Solobacterium_s_s4	Firmicutes	Bacilli	Erysipelotrichales	Erysipelotrichaceae	Solobacterium	100	0	0	0	0	0	0	0	0	0	0	0	0	0	0	0	0	0	0	0	0	0	0	0	0	0	0	0	35	0	0	0	0	0	0	0	0	0	0	0	0	0	0
OTU516	Leucobacter_s_s4	Actinobacteriota	Actinobacteria	Micrococcales	Microbacteriaceae	Leucobacter	87	0	0	0	0	0	0	0	0	0	0	0	0	5	0	0	0	0	0	0	0	0	0	0	0	0	30	0	0	0	0	0	0	0	0	0	0	0	0	0	0	6	0
OTU517	Parvimonas_s_s2	Firmicutes	Clostridia	Peptostreptococcales-Tissierellales	Family XI	Parvimonas	86	0	0	0	0	0	0	0	0	0	0	0	0	0	0	0	1	0	0	0	18	0	0	0	0	0	0	0	0	0	0	0	0	0	0	0	0	0	0	0	0	0	0
OTU518	Saccharimonadales_f_g_s_s5	Patescibacteria	Saccharimonadia	Saccharimonadales	Saccharimonadales_f	Saccharimonadales_f_g	62	0	0	0	0	0	0	0	0	4	0	0	0	0	0	0	0	0	0	13	0	0	0	0	0	0	10	0	0	0	0	0	0	0	0	0	0	0	0	0	0	0	0
OTU519	Microbacterium paulum_s1	Actinobacteriota	Actinobacteria	Micrococcales	Microbacteriaceae	Microbacterium	466	0	0	0	0	0	0	0	0	0	0	0	0	0	0	0	0	0	0	0	0	0	0	0	0	0	280	0	0	0	0	0	0	0	0	0	0	0	0	0	17	31	0
OTU520	Solobacterium_s_s5	Firmicutes	Bacilli	Erysipelotrichales	Erysipelotrichaceae	Solobacterium	54	0	0	0	0	0	0	0	0	0	0	0	0	0	0	0	0	0	0	0	0	0	0	0	0	0	0	0	0	0	0	0	0	0	0	0	0	0	0	0	0	0	0
OTU521	Erysipelotrichaceae UCG-006_s_s3	Firmicutes	Bacilli	Erysipelotrichales	Erysipelotrichaceae	Erysipelotrichaceae UCG-006	62	0	0	0	0	0	0	0	0	0	0	0	0	0	0	0	0	0	0	0	0	0	0	0	0	0	0	0	0	0	0	0	0	0	0	0	0	0	0	0	0	0	0
OTU522	Rikenellaceae RC9 gut group_s_s2	Bacteroidota	Bacteroidia	Bacteroidales	Rikenellaceae	Rikenellaceae RC9 gut group	54	0	0	0	0	0	0	0	0	0	0	0	0	0	0	0	0	0	0	0	0	0	0	0	0	0	5	0	0	0	0	0	0	0	0	0	0	0	0	0	0	0	0
OTU523	Cutibacterium acnes_s1	Actinobacteriota	Actinobacteria	Propionibacteriales	Propionibacteriaceae	Cutibacterium	61	0	0	0	0	0	0	0	0	0	0	0	0	0	0	0	4	0	0	0	0	0	0	0	0	0	12	0	0	0	0	0	0	0	0	9	0	0	0	0	14	0	0
OTU524	Maribacter spongiicola_s1	Bacteroidota	Bacteroidia	Flavobacteriales	Flavobacteriaceae	Maribacter	50	0	0	0	0	0	0	0	0	0	0	0	0	0	0	0	0	0	0	0	0	0	0	0	0	0	0	0	0	0	0	0	0	0	0	0	0	0	0	0	0	0	0
OTU525	Solobacterium_s_s6	Firmicutes	Bacilli	Erysipelotrichales	Erysipelotrichaceae	Solobacterium	32	0	0	0	0	0	0	0	0	0	0	0	0	0	0	0	0	0	0	0	0	0	0	0	0	0	0	0	0	0	0	0	0	0	0	0	0	0	0	0	0	0	0
OTU526	Haloferula chungangensis_s1	Verrucomicrobiota	Verrucomicrobiae	Verrucomicrobiales	Rubritaleaceae	Haloferula	48	0	0	0	0	0	0	0	0	0	0	0	0	0	0	0	0	0	0	0	0	0	0	0	0	0	0	0	0	0	0	0	0	0	0	0	0	0	0	0	0	0	0
OTU527	Georgenia_s_s1	Actinobacteriota	Actinobacteria	Micrococcales	Bogoriellaceae	Georgenia	29	0	0	0	0	0	0	0	0	0	0	0	0	0	0	0	0	0	0	0	0	0	0	0	0	0	0	0	3	0	0	0	0	0	0	7	0	0	0	0	7	0	0
OTU528	Microbacterium_s_s1	Actinobacteriota	Actinobacteria	Micrococcales	Microbacteriaceae	Microbacterium	25	0	0	0	0	0	0	0	0	0	0	0	0	4	0	0	0	0	0	0	0	0	0	0	0	0	20	0	0	0	0	0	0	0	0	0	0	0	0	0	0	0	0
OTU529	Pirellulaceae_g_s_s9	Planctomycetota	Planctomycetes	Pirellulales	Pirellulaceae	Pirellulaceae_g	23	0	0	0	0	0	0	0	0	0	0	0	0	0	0	0	0	2	0	0	0	0	0	0	0	0	0	0	0	0	0	0	0	0	0	0	0	0	0	0	0	0	0
OTU530	Eubacterium aggregans_s1	Firmicutes	Clostridia	Eubacteriales	Eubacteriaceae	Eubacterium	21	0	0	0	0	0	0	0	0	0	0	0	0	0	0	0	0	0	0	0	0	0	0	0	0	0	11	0	0	0	0	0	0	0	0	0	0	0	0	0	0	0	0
OTU531	Epulopiscium_s_s2	Firmicutes	Clostridia	Lachnospirales	Lachnospiraceae	Epulopiscium	22	0	0	0	0	0	0	0	0	0	0	0	0	0	0	0	0	0	0	0	0	0	0	0	0	0	0	0	0	0	0	0	0	0	0	0	0	0	0	0	13	0	0
OTU532	Leucobacter_s_s5	Actinobacteriota	Actinobacteria	Micrococcales	Microbacteriaceae	Leucobacter	21	0	0	0	0	0	0	0	0	0	0	0	0	0	0	0	0	0	0	0	0	0	0	0	0	0	20	0	0	0	0	0	0	0	0	0	0	0	0	0	0	0	0
OTU533	Zhenhengia yiwuensis_s1	Firmicutes	Clostridia	Lachnospirales	Lachnospiraceae	Epulopiscium	21	0	0	0	0	0	0	0	0	0	0	0	0	0	0	0	0	0	0	0	0	0	0	0	0	0	0	0	8	0	0	0	0	0	0	0	0	0	0	0	0	0	0
OTU534	Erysipelotrichaceae UCG-006_s_s4	Firmicutes	Bacilli	Erysipelotrichales	Erysipelotrichaceae	Erysipelotrichaceae UCG-006	553	0	0	0	0	0	150	0	0	0	0	0	0	0	0	0	0	0	0	0	0	0	0	85	0	0	0	0	0	0	0	0	0	0	0	0	0	0	0	0	6	9	0
OTU535	Faecalibacillus intestinalis_s1	Firmicutes	Bacilli	Erysipelotrichales	Erysipelatoclostridiaceae	Erysipelotrichaceae UCG-003	240	0	0	6	0	21	0	0	5	7	0	9	0	0	0	0	0	4	0	9	0	0	0	22	0	0	27	0	0	0	0	0	0	0	0	0	0	0	0	0	0	0	0
OTU536	Microbacterium_s_s2	Actinobacteriota	Actinobacteria	Micrococcales	Microbacteriaceae	Microbacterium	183	0	0	0	0	0	0	0	0	0	0	0	0	0	0	0	0	0	0	0	0	0	0	0	0	0	131	0	0	0	0	0	0	0	0	9	0	0	0	0	3	0	0
OTU537	Pseudoramibacter_s_s2	Firmicutes	Clostridia	Eubacteriales	Eubacteriaceae	Pseudoramibacter	457	0	0	0	0	3	0	0	0	0	0	0	0	0	0	0	0	0	0	0	0	0	0	207	0	0	0	0	95	0	0	0	0	0	0	0	0	0	0	0	6	0	0
OTU538	Oribacterium_s_s1	Firmicutes	Clostridia	Lachnospirales	Lachnospiraceae	Oribacterium	81	0	0	4	0	0	0	0	0	0	0	0	0	0	0	0	0	0	0	0	0	0	0	0	0	0	0	0	27	0	0	0	0	0	0	0	0	0	0	0	0	0	0
OTU539	Bifidobacterium_s_s2	Actinobacteriota	Actinobacteria	Bifidobacteriales	Bifidobacteriaceae	Bifidobacterium	69	0	0	0	0	0	0	0	0	0	0	10	0	0	0	0	0	0	0	0	0	0	0	1	0	0	0	0	0	0	0	0	0	0	0	8	0	0	0	0	0	0	0
OTU540	Algibacter_s_s1	Bacteroidota	Bacteroidia	Flavobacteriales	Flavobacteriaceae	Algibacter	64	0	0	0	0	0	0	0	0	0	0	0	0	0	0	0	0	0	0	0	0	0	0	0	0	0	0	0	0	0	0	0	0	0	0	0	0	0	0	0	0	0	0
OTU541	Haloferula_s_s2	Verrucomicrobiota	Verrucomicrobiae	Verrucomicrobiales	Rubritaleaceae	Haloferula	63	0	0	0	10	0	0	0	0	0	0	0	0	0	0	0	0	0	0	0	0	0	0	0	0	0	0	0	0	0	0	0	0	0	0	0	0	0	0	0	0	0	0
OTU542	Dokdonia donghaensis_s1	Bacteroidota	Bacteroidia	Flavobacteriales	Flavobacteriaceae	Dokdonia	40	0	0	0	0	0	0	0	0	0	0	0	0	0	0	0	0	0	0	0	0	0	0	0	0	0	0	0	0	0	0	0	0	7	0	0	0	0	0	0	0	0	0
OTU543	Microbacterium lacticum_s1	Actinobacteriota	Actinobacteria	Micrococcales	Microbacteriaceae	Microbacterium	83	0	0	0	0	0	0	0	0	0	0	0	0	0	0	0	0	0	0	0	0	0	0	0	0	0	22	0	0	0	0	0	0	0	0	0	0	0	0	0	0	0	0
OTU544	Tetrasphaera_s_s1	Actinobacteriota	Actinobacteria	Micrococcales	Intrasporangiaceae	Tetrasphaera	18	0	0	0	0	0	0	0	0	0	0	0	0	0	0	0	0	0	0	0	0	0	0	0	0	0	0	0	0	0	0	0	0	1	0	0	0	0	0	0	0	0	0
OTU545	Corynebacterium callunae_s1	Actinobacteriota	Actinobacteria	Corynebacteriales	Corynebacteriaceae	Corynebacterium	17	0	0	0	0	0	0	0	0	0	0	0	0	0	0	0	0	0	0	0	0	0	0	0	0	0	0	0	0	0	0	0	0	0	0	0	0	0	0	0	0	0	0
OTU546	Corynebacterium_s_s4	Actinobacteriota	Actinobacteria	Corynebacteriales	Corynebacteriaceae	Corynebacterium	11	0	0	0	0	0	0	0	0	0	0	0	0	0	0	0	0	0	0	0	0	0	0	0	0	0	0	0	0	0	0	0	0	0	0	0	0	0	0	0	0	0	0
OTU547	Saccharimonadales_f_g_s_s6	Patescibacteria	Saccharimonadia	Saccharimonadales	Saccharimonadales_f	Saccharimonadales_f_g	20	0	0	0	0	0	0	0	0	0	0	8	0	0	0	0	0	0	0	7	0	0	0	0	0	0	5	0	0	0	0	0	0	0	0	0	0	0	0	0	0	0	0
OTU548	Microbacterium dextranolyticum_s1	Actinobacteriota	Actinobacteria	Micrococcales	Microbacteriaceae	Microbacterium	187	0	0	0	0	0	0	0	0	0	0	0	0	0	0	0	0	0	0	0	0	0	0	0	0	0	88	0	0	0	0	0	0	0	0	37	0	0	0	0	0	0	0
OTU549	Acetobacterium_s_s1	Firmicutes	Clostridia	Eubacteriales	Eubacteriaceae	Acetobacterium	105	0	0	0	0	0	0	0	0	0	0	25	0	0	0	0	0	0	0	0	0	0	0	0	0	0	0	0	0	0	0	0	0	0	0	38	0	0	0	0	16	0	0
OTU550	Candidatus Microthrix_s_s1	Actinobacteriota	Acidimicrobiia	Microtrichales	Microtrichaceae	Candidatus Microthrix	82	0	0	0	0	0	0	0	0	0	0	0	0	0	0	0	0	0	0	0	0	0	0	0	0	0	0	0	0	0	0	0	0	0	0	0	0	0	0	0	0	72	0
OTU551	Candidatus Microthrix_s_s2	Actinobacteriota	Acidimicrobiia	Microtrichales	Microtrichaceae	Candidatus Microthrix	65	0	0	0	0	0	0	0	0	0	0	0	0	0	0	0	0	0	0	0	0	0	0	0	0	0	0	0	0	0	0	0	0	0	0	0	0	0	0	0	0	36	0
OTU552	Dermatophilaceae_g_s_s1	Actinobacteriota	Actinobacteria	Micrococcales	Dermatophilaceae	Dermatophilaceae_g	50	0	0	0	0	0	0	0	0	0	0	0	0	0	0	0	0	0	0	0	0	0	0	0	0	0	20	0	0	0	0	0	0	0	0	0	0	0	0	0	0	0	0
OTU553	Epulopiscium_s_s3	Firmicutes	Clostridia	Lachnospirales	Lachnospiraceae	Epulopiscium	53	0	0	0	0	0	0	0	0	0	0	0	0	0	0	0	0	0	0	0	0	0	0	0	0	0	0	0	0	0	0	0	0	0	0	0	0	0	0	0	0	0	42
OTU554	Christensenellaceae R-7 group_s_s1	Firmicutes	Clostridia	Christensenellales	Christensenellaceae	Christensenellaceae R-7 group	32	0	0	0	0	0	0	0	0	0	0	0	0	0	0	0	0	0	0	0	0	0	0	0	0	0	0	0	5	0	0	0	0	0	0	0	0	0	0	0	0	0	0
OTU555	Tessaracoccus_s_s1	Actinobacteriota	Actinobacteria	Propionibacteriales	Propionibacteriaceae	Tessaracoccus	24	0	0	0	0	0	0	0	0	0	0	0	0	0	0	0	0	1	0	0	0	0	0	0	0	0	21	0	0	0	0	0	0	0	0	0	0	0	0	0	0	0	0
OTU556	Leucobacter denitrificans_s1	Actinobacteriota	Actinobacteria	Micrococcales	Microbacteriaceae	Leucobacter	20	0	0	0	0	0	0	0	0	0	0	0	0	0	0	0	0	0	0	0	0	0	0	0	0	0	14	0	0	0	0	0	0	0	0	6	0	0	0	0	0	0	0
OTU557	Dermabacter_s_s1	Actinobacteriota	Actinobacteria	Micrococcales	Dermabacteraceae	Dermabacter	11	0	0	2	0	0	0	0	0	0	0	0	0	0	0	3	0	0	0	0	0	0	0	0	0	0	0	0	0	0	0	0	0	0	0	0	0	0	0	0	0	0	0
OTU558	MB-A2-108_o_f_g_s_s1	Actinobacteriota	MB-A2-108	MB-A2-108_o	MB-A2-108_o_f	MB-A2-108_o_f_g	19	9	0	0	0	0	10	0	0	0	0	0	0	0	0	0	0	0	0	0	0	0	0	0	0	0	0	0	0	0	0	0	0	0	0	0	0	0	0	0	0	0	0
OTU559	UCG-008_s_s1	Firmicutes	Clostridia	Oscillospirales	Butyricicoccaceae	UCG-008	13	0	0	2	0	9	0	0	0	0	0	0	0	0	0	0	0	0	0	0	0	0	0	0	0	0	0	0	0	0	0	0	0	0	0	0	0	0	0	0	0	0	0
OTU560	Leucobacter_s_s6	Actinobacteriota	Actinobacteria	Micrococcales	Microbacteriaceae	Leucobacter	684	0	0	0	0	0	8	0	0	2	0	3	0	24	0	0	0	0	0	0	0	1	0	5	0	0	315	0	0	0	0	0	0	0	0	62	0	0	0	0	8	40	0
OTU561	Modestobacter marinus_s1	Actinobacteriota	Actinobacteria	Frankiales	Geodermatophilaceae	Modestobacter	205	0	0	0	0	5	0	0	88	0	0	0	0	0	0	0	0	0	0	30	12	0	0	0	0	0	0	0	0	0	0	0	0	0	0	0	0	0	0	0	0	0	0
OTU562	Clostridia UCG-014_f_g_s_s5	Firmicutes	Clostridia	Clostridia UCG-014	Clostridia UCG-014_f	Clostridia UCG-014_f_g	124	0	0	0	0	0	0	0	0	0	0	17	0	0	0	0	1	0	0	0	0	0	0	0	0	0	4	0	0	0	0	0	0	0	0	0	0	0	0	0	4	4	0
OTU563	Microbacterium pumilum_s1	Actinobacteriota	Actinobacteria	Micrococcales	Microbacteriaceae	Microbacterium	67	0	0	0	0	0	0	0	0	0	0	0	0	0	0	0	0	0	0	0	0	0	0	17	0	0	36	0	0	0	0	0	0	0	0	3	0	0	0	0	0	0	0
OTU564	[Eubacterium] nodatum group_s_s1	Firmicutes	Clostridia	Peptostreptococcales-Tissierellales	Anaerovoracaceae	[Eubacterium] nodatum group	315	0	0	0	0	0	66	0	0	0	0	0	0	0	0	0	0	0	0	0	0	0	0	0	0	0	0	0	10	0	0	0	0	0	0	0	0	0	0	0	0	0	0
OTU565	Microbacterium lacus_s1	Actinobacteriota	Actinobacteria	Micrococcales	Microbacteriaceae	Microbacterium	29	0	0	0	0	0	0	0	0	0	0	0	0	0	0	0	0	0	0	0	0	0	0	0	0	0	29	0	0	0	0	0	0	0	0	0	0	0	0	0	0	0	0
OTU566	Cellulomonas_s_s1	Actinobacteriota	Actinobacteria	Micrococcales	Cellulomonadaceae	Cellulomonas	26	0	0	0	0	0	0	0	0	0	0	0	0	0	0	0	0	0	0	9	0	8	0	0	0	0	0	0	0	0	0	0	0	0	0	0	0	0	0	0	0	0	0
OTU567	Microbacterium mitrae_s1	Actinobacteriota	Actinobacteria	Micrococcales	Microbacteriaceae	Microbacterium	13	0	0	0	0	0	4	0	0	0	0	0	0	0	0	0	0	0	0	0	0	0	0	0	0	0	0	0	2	0	0	0	0	0	0	0	0	0	0	0	0	0	0
OTU568	Algibacter_s_s2	Bacteroidota	Bacteroidia	Flavobacteriales	Flavobacteriaceae	Algibacter	20	0	0	0	0	0	0	0	0	0	0	0	0	0	0	0	0	0	0	0	0	0	0	0	0	0	0	0	0	0	0	0	0	0	0	0	0	0	0	0	0	0	0
OTU569	Xanthomarina spongicola_s1	Bacteroidota	Bacteroidia	Flavobacteriales	Flavobacteriaceae	Bizionia	18	0	0	0	0	0	0	0	0	0	0	0	0	0	0	0	0	0	0	0	0	0	0	0	0	0	0	0	0	0	0	0	0	0	0	0	0	0	0	0	0	0	0
OTU570	[Eubacterium] nodatum group_s_s2	Firmicutes	Clostridia	Peptostreptococcales-Tissierellales	Anaerovoracaceae	[Eubacterium] nodatum group	266	0	0	0	0	0	0	0	0	0	0	0	0	0	0	0	0	0	0	0	0	0	0	172	0	0	0	0	7	0	0	0	0	0	0	6	0	0	0	0	0	0	0
OTU571	Corynebacterium_s_s5	Actinobacteriota	Actinobacteria	Corynebacteriales	Corynebacteriaceae	Corynebacterium	195	0	0	0	0	0	0	0	0	0	0	24	0	0	4	13	0	0	0	19	0	4	15	0	0	0	0	0	0	0	0	0	14	0	0	0	0	0	0	0	0	0	0
OTU572	Ilumatobacter nonamiensis_s1	Actinobacteriota	Acidimicrobiia	Microtrichales	Ilumatobacteraceae	Ilumatobacter	76	0	0	0	0	0	0	0	0	0	0	0	0	0	0	0	0	0	0	0	0	0	0	0	0	0	0	0	0	0	0	0	0	0	0	0	0	0	0	0	0	0	0
OTU573	Aminicella lysinilytica_s1	Firmicutes	Clostridia	Peptostreptococcales-Tissierellales	Anaerovoracaceae	[Eubacterium] nodatum group	883	0	0	0	0	0	0	0	0	0	0	0	0	17	0	0	0	0	0	0	0	0	0	117	0	0	68	0	14	0	0	0	0	0	0	89	0	0	0	0	53	0	0
OTU574	[Eubacterium] nodatum group_s_s3	Firmicutes	Clostridia	Peptostreptococcales-Tissierellales	Anaerovoracaceae	[Eubacterium] nodatum group	471	0	0	0	0	0	8	0	0	0	0	0	0	0	0	0	0	0	0	0	0	0	0	419	0	0	0	0	0	0	0	0	0	0	0	13	0	0	0	0	0	0	0
OTU575	Dermabacteraceae_g_s_s1	Actinobacteriota	Actinobacteria	Micrococcales	Dermabacteraceae	Dermabacteraceae_g	23	0	0	0	0	0	0	0	0	0	0	0	0	0	0	6	0	0	0	6	0	0	0	0	0	0	0	0	0	0	0	0	0	0	0	0	0	0	2	0	0	0	0
OTU576	Microlunatus lacustris_s1	Actinobacteriota	Actinobacteria	Propionibacteriales	Propionibacteriaceae	Friedmanniella	19	0	0	0	0	2	0	0	0	0	0	0	0	0	0	0	0	0	0	0	0	0	0	0	0	0	0	0	0	0	0	0	0	0	0	0	0	0	0	0	0	0	0
OTU577	Blastopirellula_s_s2	Planctomycetota	Planctomycetes	Pirellulales	Pirellulaceae	Blastopirellula	22	0	0	0	0	0	0	0	0	0	0	0	0	0	0	0	0	0	0	0	0	0	0	0	0	0	0	0	0	0	0	0	0	0	0	0	0	0	0	0	0	0	0
OTU578	Gordonia alkaliphila_s1	Actinobacteriota	Actinobacteria	Corynebacteriales	Nocardiaceae	Gordonia	20	0	0	0	0	0	0	0	0	0	0	0	0	0	0	0	0	0	0	0	0	0	0	0	0	0	16	0	0	0	0	0	0	0	0	0	0	0	0	0	0	2	0
OTU579	Blastopirellula_s_s3	Planctomycetota	Planctomycetes	Pirellulales	Pirellulaceae	Blastopirellula	19	0	0	0	0	0	0	0	0	0	0	0	0	0	0	0	0	0	0	0	0	0	0	0	0	0	0	0	0	0	0	0	0	0	0	0	0	0	0	0	0	0	0
OTU580	Blastopirellula_s_s4	Planctomycetota	Planctomycetes	Pirellulales	Pirellulaceae	Blastopirellula	14	0	0	0	0	0	0	0	0	0	0	0	0	0	0	0	0	0	0	0	0	0	0	0	0	0	0	0	0	0	0	0	0	0	0	0	0	0	0	0	0	0	0
OTU581	Microlunatus_s_s1	Actinobacteriota	Actinobacteria	Propionibacteriales	Propionibacteriaceae	Microlunatus	20	0	0	4	0	0	16	0	0	0	0	0	0	0	0	0	0	0	0	0	0	0	0	0	0	0	0	0	0	0	0	0	0	0	0	0	0	0	0	0	0	0	0
OTU582	Arsenicicoccus bolidensis_s1	Actinobacteriota	Actinobacteria	Micrococcales	Intrasporangiaceae	Arsenicicoccus	11	0	0	0	0	0	0	0	9	0	0	0	0	0	0	0	0	0	0	0	0	0	0	0	0	0	0	0	0	0	0	0	0	0	0	0	0	0	0	0	0	0	0
OTU583	Tunicatimonas_s_s1	Bacteroidota	Bacteroidia	Cytophagales	Cyclobacteriaceae	Tunicatimonas	438	0	0	0	0	0	0	0	0	0	0	0	0	3	0	0	0	0	0	0	0	0	0	0	0	0	0	0	0	0	0	0	0	0	0	0	0	0	0	0	0	0	0
OTU584	Ilumatobacter_s_s1	Actinobacteriota	Acidimicrobiia	Microtrichales	Ilumatobacteraceae	Ilumatobacter	197	0	0	0	4	0	0	0	0	0	0	0	0	0	0	0	0	0	0	0	0	0	0	0	0	0	0	0	0	0	0	0	0	8	0	0	0	0	0	0	0	0	0
OTU585	Candidatus Arthromitus_s_s1	Firmicutes	Clostridia	Clostridiales	Clostridiaceae	Candidatus Arthromitus	4546	0	0	0	0	0	0	225	0	0	0	59	0	0	0	0	0	0	0	0	0	0	0	0	0	0	0	2	0	19	0	0	0	0	0	0	0	0	0	0	23	0	0
OTU586	Tyzzerella_s_s1	Firmicutes	Clostridia	Lachnospirales	Lachnospiraceae	Tyzzerella	8233	0	0	0	0	0	129	0	0	0	0	0	0	0	0	0	0	0	0	0	0	0	0	0	0	0	0	0	0	0	0	0	0	0	0	0	0	0	0	0	0	0	0
OTU587	Olleya namhaensis_s1	Bacteroidota	Bacteroidia	Flavobacteriales	Flavobacteriaceae	Olleya	97	0	0	0	0	0	0	0	0	0	0	0	0	0	0	0	0	0	0	0	0	0	0	0	0	0	0	0	0	0	1	0	0	16	14	0	0	0	0	0	0	0	0
OTU588	[Eubacterium] nodatum group_s_s4	Firmicutes	Clostridia	Peptostreptococcales-Tissierellales	Anaerovoracaceae	[Eubacterium] nodatum group	96	0	0	0	0	0	0	0	0	0	0	0	0	0	0	0	0	0	0	0	0	0	0	21	0	0	0	0	22	0	0	0	0	0	0	0	0	0	0	0	0	0	0
OTU589	Ilumatobacter_s_s2	Actinobacteriota	Acidimicrobiia	Microtrichales	Ilumatobacteraceae	Ilumatobacter	54	0	0	0	0	0	0	0	0	0	0	0	0	0	0	0	0	0	0	0	0	0	0	0	0	0	0	0	0	0	1	0	0	0	0	0	0	0	0	0	0	0	0
OTU590	Propioniciclava_s_s1	Actinobacteriota	Actinobacteria	Propionibacteriales	Propionibacteriaceae	Propioniciclava	38	0	0	0	0	0	0	0	0	0	0	0	0	0	0	0	0	0	0	0	0	0	0	0	0	0	35	0	0	0	0	0	0	0	0	0	0	0	0	0	0	0	0
OTU591	Blastopirellula_s_s5	Planctomycetota	Planctomycetes	Pirellulales	Pirellulaceae	Blastopirellula	43	0	0	0	0	0	0	0	0	0	0	0	0	0	0	0	0	0	0	0	0	0	0	0	0	0	0	0	0	0	0	0	0	0	0	0	0	0	0	0	0	0	0
OTU592	UCG-004_s_s1	Firmicutes	Bacilli	Erysipelotrichales	Erysipelatoclostridiaceae	UCG-004	83	0	0	0	0	0	0	0	0	0	0	0	0	0	0	0	0	0	0	0	0	0	0	0	0	0	0	0	4	0	0	0	0	0	0	0	0	0	0	0	0	0	0
OTU593	Ilumatobacter_s_s3	Actinobacteriota	Acidimicrobiia	Microtrichales	Ilumatobacteraceae	Ilumatobacter	51	0	0	0	0	0	0	0	0	0	0	0	0	0	0	0	0	0	0	0	0	0	0	0	0	0	0	0	0	0	0	0	0	0	0	0	0	0	0	0	0	0	0
OTU594	Friedmanniella_s_s1	Actinobacteriota	Actinobacteria	Propionibacteriales	Propionibacteriaceae	Friedmanniella	29	0	0	0	0	0	0	0	0	0	0	0	0	0	0	0	0	0	0	0	0	0	0	0	0	0	0	0	0	0	0	0	0	0	0	0	0	0	0	0	0	0	0
OTU595	Pseudoclavibacter helvolus_s1	Actinobacteriota	Actinobacteria	Micrococcales	Microbacteriaceae	Pseudoclavibacter	28	0	0	0	0	0	0	0	0	0	0	0	0	0	0	0	0	0	0	0	0	0	0	0	0	0	0	0	0	0	0	0	0	0	0	12	0	0	0	0	7	0	0
OTU596	Modestobacter_s_s1	Actinobacteriota	Actinobacteria	Frankiales	Geodermatophilaceae	Modestobacter	13	0	0	0	0	0	0	0	0	0	0	0	0	0	0	0	0	0	0	0	0	0	0	0	0	0	0	0	0	0	0	0	0	0	0	0	0	0	0	0	0	0	0
OTU597	Blastopirellula_s_s6	Planctomycetota	Planctomycetes	Pirellulales	Pirellulaceae	Blastopirellula	9	0	0	0	5	0	0	0	0	0	0	0	0	0	0	0	0	0	0	0	0	0	0	0	0	0	0	0	0	0	0	0	0	0	0	0	0	0	0	0	0	0	0
OTU598	Blastopirellula_s_s7	Planctomycetota	Planctomycetes	Pirellulales	Pirellulaceae	Blastopirellula	19	0	0	0	0	0	0	0	0	0	0	0	0	0	0	0	0	0	0	0	0	0	0	0	0	0	0	0	0	0	0	0	0	0	0	0	0	0	0	0	0	0	0
OTU599	Gillisia mitskevichiae_s1	Bacteroidota	Bacteroidia	Flavobacteriales	Flavobacteriaceae	Gillisia	19	0	0	0	0	0	0	0	0	0	0	0	0	0	0	0	0	0	0	0	0	0	0	0	0	0	0	0	0	0	0	0	0	0	0	0	0	0	0	0	0	0	0
OTU600	Acetobacterium fimetarium_s1	Firmicutes	Clostridia	Eubacteriales	Eubacteriaceae	Acetobacterium	226	0	0	0	0	0	0	0	1	0	0	0	0	0	0	0	0	0	0	0	0	0	0	0	0	0	77	0	0	0	0	0	0	0	0	24	0	0	0	0	8	0	0
OTU601	Corynebacterium xerosis_s1	Actinobacteriota	Actinobacteria	Corynebacteriales	Corynebacteriaceae	Corynebacterium	134	0	0	0	0	0	0	0	0	0	0	0	0	8	0	0	0	0	0	0	0	0	0	0	0	0	89	0	4	0	0	0	0	0	0	0	0	0	0	0	8	14	0
OTU602	Synergistaceae_g_s_s1	Synergistota	Synergistia	Synergistales	Synergistaceae	Synergistaceae_g	86	0	0	0	0	0	0	0	0	0	0	0	0	0	0	0	0	0	0	0	0	0	0	0	0	0	0	0	16	0	0	0	0	0	0	0	0	0	0	0	0	0	0
OTU603	Waltera intestinalis_s1	Firmicutes	Clostridia	Lachnospirales	Lachnospiraceae	Lachnospiraceae NK4A136 group	77	0	0	0	0	0	3	0	0	0	0	0	0	0	0	0	0	0	0	0	0	0	0	0	0	0	0	0	0	0	0	0	0	0	0	0	0	0	0	0	0	0	0
OTU604	Blastopirellula_s_s8	Planctomycetota	Planctomycetes	Pirellulales	Pirellulaceae	Blastopirellula	88	0	0	0	0	0	0	0	0	0	0	0	0	0	0	0	0	0	0	0	0	0	0	0	0	0	0	0	0	0	0	0	0	0	0	0	0	0	0	0	0	0	0
OTU605	Blastococcus saxobsidens_s1	Actinobacteriota	Actinobacteria	Frankiales	Geodermatophilaceae	Blastococcus	40	0	0	0	0	0	0	0	6	0	0	0	0	0	0	0	0	0	0	0	0	0	0	0	0	0	0	0	0	0	0	0	0	0	0	0	0	0	0	0	0	0	0
OTU606	Blastococcus aggregatus_s1	Actinobacteriota	Actinobacteria	Frankiales	Geodermatophilaceae	Blastococcus	33	0	0	0	0	0	0	0	7	0	0	0	0	0	0	0	0	0	0	0	0	0	22	0	0	0	0	0	0	0	0	0	0	0	0	0	0	0	0	0	0	0	0
OTU607	Corynebacterium marinum_s1	Actinobacteriota	Actinobacteria	Corynebacteriales	Corynebacteriaceae	Corynebacterium	44	0	0	0	0	0	0	0	0	0	0	0	0	0	0	0	0	0	0	0	0	0	0	0	0	0	0	0	0	0	0	0	0	0	0	40	0	0	0	0	4	0	0
OTU608	Candidatus Arthromitus_s_s2	Firmicutes	Clostridia	Clostridiales	Clostridiaceae	Candidatus Arthromitus	242	0	0	0	0	0	0	0	0	0	0	0	0	0	0	0	0	0	0	0	0	0	0	0	0	0	0	0	0	0	0	0	0	0	0	0	0	0	0	0	0	0	0
OTU609	Blastopirellula_s_s9	Planctomycetota	Planctomycetes	Pirellulales	Pirellulaceae	Blastopirellula	39	0	0	0	0	0	0	0	0	0	0	0	0	0	0	0	0	0	0	0	0	0	0	0	0	0	0	0	0	0	0	0	0	0	0	0	0	0	0	0	0	0	0
OTU610	Blastopirellula_s_s10	Planctomycetota	Planctomycetes	Pirellulales	Pirellulaceae	Blastopirellula	26	0	0	0	0	0	0	0	0	0	0	0	0	0	0	0	0	0	0	0	0	0	14	0	0	0	0	0	0	0	0	0	0	0	0	0	0	0	0	0	0	0	0
OTU611	Mycolicibacterium brumae_s1	Actinobacteriota	Actinobacteria	Corynebacteriales	Mycobacteriaceae	Mycobacterium	26	0	0	0	0	0	0	0	0	0	0	0	0	0	0	0	0	0	0	0	0	0	0	0	0	0	23	0	0	0	0	0	0	0	0	0	0	0	0	0	0	3	0
OTU612	Blastopirellula_s_s11	Planctomycetota	Planctomycetes	Pirellulales	Pirellulaceae	Blastopirellula	18	0	0	0	0	0	0	0	0	0	0	0	0	0	0	0	0	0	0	0	0	0	0	0	0	0	0	0	0	0	0	0	0	0	0	0	0	0	0	0	0	0	0
OTU613	Tessaracoccus_s_s2	Actinobacteriota	Actinobacteria	Propionibacteriales	Propionibacteriaceae	Tessaracoccus	20	0	0	0	0	0	0	0	0	0	0	1	0	0	0	0	0	0	0	0	0	0	0	0	0	0	0	0	0	0	0	0	0	0	0	0	0	0	0	0	6	0	0
OTU614	Blastopirellula_s_s12	Planctomycetota	Planctomycetes	Pirellulales	Pirellulaceae	Blastopirellula	19	0	0	0	0	0	0	0	0	0	0	0	0	0	0	0	0	0	0	0	0	0	0	0	0	0	0	0	0	0	0	0	0	0	0	0	0	0	0	0	0	0	0
OTU615	Nocardia lasii_s1	Actinobacteriota	Actinobacteria	Corynebacteriales	Nocardiaceae	Nocardia	24	0	0	0	0	0	0	0	0	0	0	0	0	0	0	0	0	0	0	0	0	0	0	0	0	0	14	0	0	0	0	0	0	0	0	10	0	0	0	0	0	0	0
OTU616	Blastopirellula_s_s13	Planctomycetota	Planctomycetes	Pirellulales	Pirellulaceae	Blastopirellula	25	0	0	0	0	0	0	0	0	0	0	0	0	0	0	0	0	0	0	0	0	0	0	0	0	0	0	0	0	0	0	0	0	0	0	0	0	0	0	0	0	0	0
OTU617	Paractinoplanes brasiliensis_s1	Actinobacteriota	Actinobacteria	Micromonosporales	Micromonosporaceae	Actinoplanes	20	0	0	0	0	0	0	0	0	0	0	0	0	0	0	0	0	0	0	17	0	3	0	0	0	0	0	0	0	0	0	0	0	0	0	0	0	0	0	0	0	0	0
OTU618	Propionibacteriaceae_g_s_s1	Actinobacteriota	Actinobacteria	Propionibacteriales	Propionibacteriaceae	Propionibacteriaceae_g	217	0	0	0	0	0	4	0	0	0	0	5	0	0	0	0	0	0	0	0	0	0	0	0	0	0	15	0	39	0	0	0	0	0	0	0	0	0	0	0	0	14	0
OTU619	Algibacter agarilyticus_s1	Bacteroidota	Bacteroidia	Flavobacteriales	Flavobacteriaceae	Algibacter	98	0	0	0	0	0	0	0	0	0	0	0	0	0	0	0	0	0	0	0	0	0	0	0	0	0	0	0	0	0	0	0	0	0	0	0	0	0	0	0	0	0	0
OTU620	Peptostreptococcus_s_s2	Firmicutes	Clostridia	Peptostreptococcales-Tissierellales	Peptostreptococcaceae	Peptostreptococcus	57	0	0	0	0	0	0	0	0	0	0	9	0	0	0	10	0	0	0	0	0	0	0	0	0	0	3	0	0	0	0	0	0	0	0	0	0	0	0	0	0	0	0
OTU621	[Eubacterium] nodatum group_s_s5	Firmicutes	Clostridia	Peptostreptococcales-Tissierellales	Anaerovoracaceae	[Eubacterium] nodatum group	75	0	0	0	0	0	0	0	0	0	0	0	0	0	0	0	0	0	0	0	0	0	0	0	0	0	0	0	21	0	0	0	0	0	0	0	0	0	0	0	0	0	0
OTU622	Caproiciproducens_s_s2	Firmicutes	Clostridia	Oscillospirales	Ruminococcaceae	Caproiciproducens	40	0	0	0	0	0	0	0	0	0	0	0	0	0	0	0	0	0	0	0	0	0	0	0	0	0	0	0	0	0	0	0	0	0	0	0	0	0	0	0	0	0	0
OTU623	Caproiciproducens_s_s3	Firmicutes	Clostridia	Oscillospirales	Ruminococcaceae	Caproiciproducens	47	0	0	0	0	0	0	0	0	0	0	0	0	0	0	0	0	0	0	0	0	0	0	0	0	0	0	0	0	0	0	0	0	0	0	0	0	0	0	0	0	0	0
OTU624	Arcobacter suis_s1	Campylobacterota	Campylobacteria	Campylobacterales	Arcobacteraceae	Pseudarcobacter	45	0	0	0	0	0	0	0	0	0	0	0	0	0	0	0	0	0	0	0	0	0	0	0	0	0	0	0	0	0	0	0	0	0	0	0	0	0	0	0	0	0	0
OTU625	Family XIII AD3011 group_s_s1	Firmicutes	Clostridia	Peptostreptococcales-Tissierellales	Anaerovoracaceae	Family XIII AD3011 group	44	0	0	0	0	0	12	0	0	0	0	2	0	0	0	0	0	0	0	0	0	0	0	0	0	0	0	0	8	0	0	0	0	0	0	0	0	0	0	0	2	0	0
OTU626	Caproiciproducens_s_s4	Firmicutes	Clostridia	Oscillospirales	Ruminococcaceae	Caproiciproducens	31	0	0	0	0	0	0	0	0	0	0	0	0	0	0	0	0	0	0	0	0	0	0	0	0	0	0	0	0	0	0	0	0	0	0	0	0	0	0	0	0	0	0
OTU627	Rhodococcus qingshengii_s1	Actinobacteriota	Actinobacteria	Corynebacteriales	Nocardiaceae	Rhodococcus	31	0	0	0	0	0	0	0	0	0	0	0	0	0	0	0	0	0	0	0	0	0	0	0	0	0	12	0	0	0	0	0	0	0	0	14	0	0	0	0	0	0	0
OTU628	Clostridium sensu stricto 1_s_s1	Firmicutes	Clostridia	Clostridiales	Clostridiaceae	Clostridium sensu stricto 1	31	0	0	0	0	0	0	0	0	0	0	0	0	0	0	0	0	0	0	0	0	0	0	0	0	0	0	0	0	0	0	0	0	0	0	0	0	0	0	0	0	0	0
OTU629	Tenacibaculum ovolyticum_s1	Bacteroidota	Bacteroidia	Flavobacteriales	Flavobacteriaceae	Tenacibaculum	25	0	0	0	0	0	0	0	0	0	0	0	0	0	0	0	0	0	0	0	0	0	0	0	0	0	0	0	0	0	0	0	0	6	0	0	0	0	0	0	0	0	0
OTU630	Corynebacterium tuberculostearicum_s1	Actinobacteriota	Actinobacteria	Corynebacteriales	Corynebacteriaceae	Corynebacterium	18	0	0	0	0	0	0	0	0	0	0	0	0	0	0	0	0	0	0	0	0	0	0	0	0	0	12	0	0	0	0	0	0	0	0	6	0	0	0	0	0	0	0
OTU631	Aliarcobacter cryaerophilus_s1	Campylobacterota	Campylobacteria	Campylobacterales	Arcobacteraceae	Arcobacter	94	0	0	0	0	0	0	0	0	0	0	0	0	0	0	0	0	0	0	0	0	0	0	0	0	0	23	0	0	0	0	0	0	0	0	0	0	0	0	0	0	0	0
OTU632	Corynebacterium variabile_s1	Actinobacteriota	Actinobacteria	Corynebacteriales	Corynebacteriaceae	Corynebacterium	197	0	0	0	0	0	7	0	0	0	0	0	0	0	0	0	0	0	0	0	0	0	0	0	0	0	32	0	0	0	0	0	0	0	0	34	0	0	0	0	22	0	0
OTU633	[Eubacterium] brachy group_s_s1	Firmicutes	Clostridia	Peptostreptococcales-Tissierellales	Anaerovoracaceae	[Eubacterium] brachy group	163	0	0	0	0	0	34	0	0	0	0	0	0	0	0	0	0	0	0	0	0	0	0	0	0	0	0	0	33	0	0	0	0	0	0	0	0	0	0	0	0	0	0
OTU634	[Eubacterium] brachy group_s_s2	Firmicutes	Clostridia	Peptostreptococcales-Tissierellales	Anaerovoracaceae	[Eubacterium] brachy group	176	0	0	0	0	0	12	0	0	0	0	0	0	2	0	0	0	0	0	0	0	0	0	134	0	0	0	0	3	0	0	0	0	0	0	13	0	0	0	0	0	0	0
OTU635	Peptostreptococcus_s_s3	Firmicutes	Clostridia	Peptostreptococcales-Tissierellales	Peptostreptococcaceae	Peptostreptococcus	192	0	0	0	0	0	0	0	0	0	0	0	0	0	46	11	10	0	0	0	0	0	0	10	0	0	0	0	0	0	0	0	0	0	0	0	0	0	0	0	0	0	0
OTU636	[Eubacterium] brachy group_s_s3	Firmicutes	Clostridia	Peptostreptococcales-Tissierellales	Anaerovoracaceae	[Eubacterium] brachy group	235	0	0	0	0	0	10	0	0	0	0	0	0	0	0	0	0	0	0	0	0	0	0	171	0	0	0	0	7	0	0	0	0	0	0	0	0	0	0	0	0	0	0
OTU637	Mogibacterium_s_s1	Firmicutes	Clostridia	Peptostreptococcales-Tissierellales	Anaerovoracaceae	Mogibacterium	86	0	0	0	0	0	14	0	0	0	0	0	0	0	0	0	0	0	0	0	0	0	0	0	0	0	0	0	4	0	0	0	0	0	0	0	0	0	0	0	0	0	0
OTU638	Mogibacterium_s_s2	Firmicutes	Clostridia	Peptostreptococcales-Tissierellales	Anaerovoracaceae	Mogibacterium	524	0	0	0	0	0	52	0	0	0	0	0	0	34	0	0	0	0	0	0	0	0	0	78	0	0	13	0	11	0	0	0	0	0	0	20	0	0	0	0	34	8	0
OTU639	Propioniciclava_s_s2	Actinobacteriota	Actinobacteria	Propionibacteriales	Propionibacteriaceae	Propioniciclava	87	0	0	0	0	0	0	0	0	0	0	0	0	0	0	0	0	0	0	0	0	0	0	0	0	0	36	0	0	0	0	0	0	0	0	0	0	0	0	0	0	0	0
OTU640	[Eubacterium] brachy group_s_s4	Firmicutes	Clostridia	Peptostreptococcales-Tissierellales	Anaerovoracaceae	[Eubacterium] brachy group	396	0	0	0	0	0	0	0	0	0	0	0	0	0	0	0	0	0	0	0	0	0	0	70	0	0	0	0	0	0	0	0	0	0	0	119	0	0	0	0	0	0	0
OTU641	Brooklawnia_s_s1	Actinobacteriota	Actinobacteria	Propionibacteriales	Propionibacteriaceae	Brooklawnia	96	0	0	0	0	0	0	0	0	0	0	0	0	0	0	0	0	0	0	0	0	0	0	0	0	0	20	0	0	0	0	0	0	0	0	23	0	0	0	0	29	0	0
OTU642	Propioniciclava_s_s3	Actinobacteriota	Actinobacteria	Propionibacteriales	Propionibacteriaceae	Propioniciclava	58	0	0	0	0	0	0	0	0	0	0	0	0	0	0	0	0	0	0	0	0	0	0	0	0	0	0	0	0	0	0	0	0	0	0	0	0	0	0	0	0	0	0
OTU643	Clostridium saudiense_s1	Firmicutes	Clostridia	Clostridiales	Clostridiaceae	Clostridium sensu stricto 1	2300	0	0	0	0	11	42	0	0	0	0	0	0	102	0	0	0	0	0	12	0	0	0	256	0	0	245	0	415	0	0	0	0	0	0	67	0	0	0	0	61	99	0
OTU644	Chryseobacterium indologenes_s1	Bacteroidota	Bacteroidia	Flavobacteriales	Weeksellaceae	Chryseobacterium	1876	17	0	0	266	0	133	0	0	0	0	0	0	0	0	0	0	0	0	0	0	0	0	0	0	0	0	11	0	0	14	1257	0	0	27	0	16	55	0	44	35	0	0
OTU645	Aestuariimicrobium_s_s1	Actinobacteriota	Actinobacteria	Propionibacteriales	Propionibacteriaceae	Aestuariimicrobium	12	0	0	0	0	0	0	0	0	0	0	0	0	0	0	0	0	0	0	0	0	0	0	0	0	0	6	0	2	0	0	0	0	0	0	0	0	0	0	0	0	0	0
OTU646	Marmoricola_s_s1	Actinobacteriota	Actinobacteria	Propionibacteriales	Nocardioidaceae	Marmoricola	23	0	0	0	0	0	0	0	0	0	0	0	0	0	0	0	0	0	0	0	0	0	0	0	0	0	0	0	0	0	0	0	0	0	0	0	0	0	0	0	0	7	0
OTU647	[Eubacterium] brachy group_s_s5	Firmicutes	Clostridia	Peptostreptococcales-Tissierellales	Anaerovoracaceae	[Eubacterium] brachy group	50	0	0	0	0	0	15	0	0	0	0	0	0	0	0	0	0	0	0	0	0	0	0	0	0	0	0	0	20	0	0	0	0	0	0	0	0	0	0	0	0	0	0
OTU648	Turicibacter bilis_s1	Firmicutes	Bacilli	Erysipelotrichales	Erysipelotrichaceae	Turicibacter	675	0	0	0	0	0	0	0	0	0	0	0	0	20	0	0	0	0	0	0	0	0	0	77	0	0	30	0	98	0	0	0	0	0	0	41	0	0	0	0	2	22	0
OTU649	Mogibacterium_s_s3	Firmicutes	Clostridia	Peptostreptococcales-Tissierellales	Anaerovoracaceae	Mogibacterium	14	0	0	0	0	0	0	0	0	0	0	0	0	0	0	0	0	0	0	0	0	0	0	0	0	0	6	0	0	0	0	0	0	0	0	0	0	0	0	0	0	0	0
OTU650	[Eubacterium] brachy group_s_s6	Firmicutes	Clostridia	Peptostreptococcales-Tissierellales	Anaerovoracaceae	[Eubacterium] brachy group	577	0	0	0	0	0	163	0	0	0	0	0	0	0	0	0	0	0	0	0	0	0	0	29	0	0	0	0	9	0	0	0	0	0	0	83	0	0	0	0	0	6	0
OTU651	Synergistaceae_g_s_s2	Synergistota	Synergistia	Synergistales	Synergistaceae	Synergistaceae_g	17	0	0	0	0	0	0	0	0	0	0	0	0	0	0	0	0	0	0	0	0	0	0	0	0	0	0	0	7	0	0	0	0	0	0	0	0	0	0	0	0	0	0
OTU652	Clostridium sensu stricto 1_s_s2	Firmicutes	Clostridia	Clostridiales	Clostridiaceae	Clostridium sensu stricto 1	2496	0	0	0	0	16	127	3	0	0	0	0	0	133	0	0	0	0	0	4	0	0	0	648	0	0	193	0	381	0	0	0	0	0	0	35	0	0	0	0	81	100	0
OTU653	Clostridium disporicum_s1	Firmicutes	Clostridia	Clostridiales	Clostridiaceae	Clostridium sensu stricto 1	305	0	0	0	0	0	0	0	0	0	0	0	0	39	0	0	0	0	0	0	0	0	0	0	0	0	21	0	93	0	0	0	0	0	0	0	0	0	0	0	0	0	0
OTU654	[Eubacterium] brachy group_s_s7	Firmicutes	Clostridia	Peptostreptococcales-Tissierellales	Anaerovoracaceae	[Eubacterium] brachy group	110	0	0	0	0	0	0	0	0	0	0	0	0	0	0	0	0	0	0	0	0	0	0	109	0	0	1	0	0	0	0	0	0	0	0	0	0	0	0	0	0	0	0
OTU655	Atopobium_s_s1	Actinobacteriota	Coriobacteriia	Coriobacteriales	Atopobiaceae	Atopobium	99	0	0	0	0	0	11	0	0	0	0	0	0	0	0	0	0	0	0	0	0	0	0	0	0	0	4	0	0	0	0	0	0	0	0	23	0	0	0	0	0	0	0
OTU656	Anaerofustis_s_s1	Firmicutes	Clostridia	Eubacteriales	Anaerofustaceae	Anaerofustis	72	0	0	0	0	0	0	0	0	0	0	0	0	0	0	0	0	0	0	0	0	0	0	32	0	0	0	0	0	0	0	0	0	0	0	8	0	0	0	0	5	0	0
OTU657	Pir4 lineage_s_s4	Planctomycetota	Planctomycetes	Pirellulales	Pirellulaceae	Pir4 lineage	43	0	0	0	0	0	0	0	0	0	0	0	0	0	0	0	0	0	0	0	0	0	0	0	0	0	0	0	0	0	0	0	0	0	0	0	0	0	0	0	0	0	0
OTU658	Atopobium_s_s2	Actinobacteriota	Coriobacteriia	Coriobacteriales	Atopobiaceae	Atopobium	45	0	0	0	0	0	0	0	0	0	0	0	0	0	0	0	0	0	0	0	0	0	0	0	0	0	3	0	21	0	0	0	0	0	0	0	0	0	0	0	0	0	0
OTU659	[Eubacterium] brachy group_s_s8	Firmicutes	Clostridia	Peptostreptococcales-Tissierellales	Anaerovoracaceae	[Eubacterium] brachy group	126	0	0	0	0	0	10	0	0	0	0	0	0	0	0	0	0	0	0	0	0	0	0	42	0	0	0	0	0	0	0	0	0	0	0	12	0	0	0	0	0	0	0
OTU660	Mycoplasma_s_s1	Firmicutes	Bacilli	Mycoplasmatales	Mycoplasmataceae	Mycoplasma	28	0	0	0	0	0	0	0	0	0	0	0	0	0	0	0	0	0	0	0	0	0	0	0	0	0	0	0	0	0	0	0	0	5	0	0	0	0	0	0	0	0	0
OTU661	Atopobium_s_s3	Actinobacteriota	Coriobacteriia	Coriobacteriales	Atopobiaceae	Atopobium	30	0	0	0	0	0	0	0	0	0	0	0	0	0	0	0	0	0	0	0	0	0	0	16	0	0	0	0	0	0	0	0	0	0	0	0	0	0	0	0	0	0	0
OTU662	Atopobium_s_s4	Actinobacteriota	Coriobacteriia	Coriobacteriales	Atopobiaceae	Atopobium	41	0	0	0	0	0	1	0	0	0	0	0	0	0	0	0	0	0	0	0	0	0	0	0	0	0	0	0	0	0	0	0	0	0	0	0	0	0	0	0	0	0	0
OTU663	Flavobacterium_s_s1	Bacteroidota	Bacteroidia	Flavobacteriales	Flavobacteriaceae	Flavobacterium	22	0	0	0	0	3	0	0	0	0	0	0	0	0	0	0	0	0	0	0	0	0	0	0	0	0	0	0	0	0	0	0	0	0	0	0	0	0	0	0	0	0	0
OTU664	[Eubacterium] brachy group_s_s9	Firmicutes	Clostridia	Peptostreptococcales-Tissierellales	Anaerovoracaceae	[Eubacterium] brachy group	843	0	0	0	0	0	0	0	0	0	0	0	0	0	0	0	0	0	0	0	0	0	0	816	0	0	0	0	0	0	0	0	0	0	0	8	0	0	0	0	0	0	0
OTU665	Incertae Sedis_s_s1	Firmicutes	Clostridia	Oscillospirales	Ethanoligenenaceae	Incertae Sedis	68	0	0	0	0	0	8	0	0	0	0	0	0	0	0	0	0	0	0	0	0	0	0	0	0	0	3	0	11	0	0	0	0	0	0	0	0	0	0	0	0	0	0
OTU666	Micropruina glycogenica_s1	Actinobacteriota	Actinobacteria	Propionibacteriales	Propionibacteriaceae	Micropruina	46	0	0	0	0	0	0	0	0	0	0	0	0	0	0	0	0	0	0	0	0	0	0	0	0	0	43	0	0	0	0	0	0	0	0	0	0	0	0	0	0	0	0
OTU667	Clostridium sensu stricto 9_s_s1	Firmicutes	Clostridia	Clostridiales	Clostridiaceae	Clostridium sensu stricto 9	51	0	0	0	0	0	0	0	0	0	0	0	0	0	0	0	0	0	0	0	0	0	0	0	0	0	0	0	0	0	0	0	0	0	0	0	0	0	0	0	0	0	0
OTU668	Atopobium_s_s5	Actinobacteriota	Coriobacteriia	Coriobacteriales	Atopobiaceae	Atopobium	2545	0	0	31	0	34	96	0	4	5	0	33	0	0	0	13	0	0	0	0	0	0	0	1202	0	0	0	0	97	0	0	0	0	0	0	137	0	0	0	0	29	28	0
OTU669	Subdoligranulum_s_s1	Firmicutes	Clostridia	Oscillospirales	Ruminococcaceae	Subdoligranulum	122	0	0	0	0	0	0	0	0	0	0	0	0	0	0	0	0	0	0	0	0	0	0	0	0	0	0	0	0	0	0	0	0	0	0	0	0	0	0	0	4	0	0
OTU670	Rhodopirellula_s_s9	Planctomycetota	Planctomycetes	Pirellulales	Pirellulaceae	Rhodopirellula	24	0	0	0	0	0	0	0	0	0	0	0	0	0	0	0	0	0	0	0	0	0	0	0	0	0	0	0	0	0	0	0	0	0	0	0	0	0	0	0	0	0	0
OTU671	[Eubacterium] coprostanoligenes group_g_s_s3	Firmicutes	Clostridia	Oscillospirales	[Eubacterium] coprostanoligenes group	[Eubacterium] coprostanoligenes group_g	131	0	0	0	0	0	0	0	0	0	0	0	0	0	0	0	0	0	0	0	0	0	0	10	0	0	0	0	14	0	0	0	0	0	0	0	0	0	0	0	0	3	0
OTU672	Ureaplasma_s_s1	Firmicutes	Bacilli	Mycoplasmatales	Mycoplasmataceae	Ureaplasma	1197	0	0	0	0	0	0	0	0	0	0	0	0	0	0	0	0	0	0	0	0	0	0	0	0	20	0	0	0	0	0	0	0	0	0	0	0	0	0	0	0	0	0
OTU673	Clostridium sensu stricto 1_s_s3	Firmicutes	Clostridia	Clostridiales	Clostridiaceae	Clostridium sensu stricto 1	104	0	0	0	0	0	0	0	0	0	0	0	0	0	0	0	0	0	0	0	0	0	0	0	0	0	0	0	0	0	0	0	0	0	0	0	0	0	0	0	37	0	0
OTU674	Clostridium cagae_s1	Firmicutes	Clostridia	Clostridiales	Clostridiaceae	Clostridium sensu stricto 1	76	0	0	0	0	0	0	0	0	0	0	0	0	0	0	0	0	0	0	0	0	0	0	0	0	0	0	0	0	0	0	0	0	0	0	0	0	0	0	0	0	0	0
OTU675	Micropruina_s_s1	Actinobacteriota	Actinobacteria	Propionibacteriales	Propionibacteriaceae	Micropruina	95	0	0	0	0	0	0	0	0	0	0	0	0	0	0	0	0	0	0	0	0	0	0	0	0	0	68	0	0	0	0	0	0	0	0	12	0	0	0	0	0	0	0
OTU676	Clostridium sensu stricto 1_s_s4	Firmicutes	Clostridia	Clostridiales	Clostridiaceae	Clostridium sensu stricto 1	58	0	0	0	0	0	0	0	0	0	0	0	0	0	0	0	0	0	0	0	0	0	0	0	0	0	0	0	0	0	0	0	0	0	0	0	0	0	0	0	0	0	0
OTU677	Ureaplasma_s_s2	Firmicutes	Bacilli	Mycoplasmatales	Mycoplasmataceae	Ureaplasma	1380	0	0	0	0	0	0	0	0	0	0	0	0	18	0	0	0	0	0	0	0	0	0	0	0	0	0	0	0	0	0	0	0	0	0	0	0	10	0	0	0	0	0
OTU678	Gemmiger formicilis_s1	Firmicutes	Clostridia	Oscillospirales	Ruminococcaceae	Subdoligranulum	64	0	0	0	0	0	5	0	0	0	9	0	0	0	0	0	0	6	0	0	0	0	0	0	0	0	0	0	0	0	0	0	0	0	0	0	0	0	0	0	0	0	0
OTU679	Clostridium sensu stricto 1_s_s5	Firmicutes	Clostridia	Clostridiales	Clostridiaceae	Clostridium sensu stricto 1	16	0	0	0	0	0	0	0	0	0	0	0	0	0	0	0	0	0	0	0	0	0	0	0	0	0	0	0	0	0	0	0	0	0	0	0	0	0	0	0	0	0	0
OTU680	Clostridium jeddahitimonense_s1	Firmicutes	Clostridia	Clostridiales	Clostridiaceae	Clostridium sensu stricto 1	23	0	0	0	0	0	0	0	0	0	0	0	0	0	0	0	0	0	0	0	0	0	0	0	0	0	0	0	0	0	0	0	0	0	0	0	0	0	0	0	0	0	0
OTU681	Clostridium sensu stricto 1_s_s6	Firmicutes	Clostridia	Clostridiales	Clostridiaceae	Clostridium sensu stricto 1	18	0	0	0	0	0	0	0	0	0	0	0	0	0	0	0	0	0	0	0	0	0	0	0	0	0	0	0	0	0	0	0	0	0	0	12	0	0	0	0	0	0	0
OTU682	Clostridium sensu stricto 1_s_s7	Firmicutes	Clostridia	Clostridiales	Clostridiaceae	Clostridium sensu stricto 1	17	0	0	0	0	0	0	0	0	0	0	0	0	0	0	0	0	0	0	0	0	0	0	0	0	0	0	0	0	0	0	0	0	0	0	0	0	0	0	0	0	0	12
OTU683	Campylobacter lari_s1	Campylobacterota	Campylobacteria	Campylobacterales	Campylobacteraceae	Campylobacter	1573	0	0	0	0	0	0	0	0	0	0	0	0	0	0	0	12	0	0	25	0	0	0	0	22	6	0	0	3	136	0	0	0	0	0	0	0	0	0	0	0	0	0
OTU684	Cetobacterium_s_s1	Fusobacteriota	Fusobacteriia	Fusobacteriales	Fusobacteriaceae	Cetobacterium	8740	3527	794	0	0	0	0	0	0	0	0	0	11	0	22	0	0	0	0	0	0	0	0	0	0	0	0	2338	0	0	6	0	0	0	0	0	0	0	26	0	0	0	0
OTU685	Clostridium perfringens_s1	Firmicutes	Clostridia	Clostridiales	Clostridiaceae	Clostridium sensu stricto 1	3165	0	0	0	0	0	0	9	0	0	0	183	0	0	0	0	1525	0	0	0	0	0	0	0	61	0	0	0	0	0	0	0	0	0	0	12	0	0	0	0	0	0	0
OTU686	Clostridiaceae_g_s_s1	Firmicutes	Clostridia	Clostridiales	Clostridiaceae	Clostridiaceae_g	132	0	0	0	0	0	0	0	0	0	0	0	0	0	0	0	0	0	0	0	0	0	0	0	0	0	0	0	0	0	0	0	0	0	0	0	0	0	0	0	0	0	8
OTU687	Subdoligranulum_s_s2	Firmicutes	Clostridia	Oscillospirales	Ruminococcaceae	Subdoligranulum	730	0	0	35	0	0	0	0	44	13	0	79	0	0	0	0	0	0	0	18	0	0	0	0	0	0	14	0	0	0	0	0	0	4	0	20	0	0	0	0	18	0	0
OTU688	Clostridium sensu stricto 2_s_s1	Firmicutes	Clostridia	Clostridiales	Clostridiaceae	Clostridium sensu stricto 2	27	0	0	0	0	0	0	0	0	0	0	0	0	0	0	0	0	0	0	0	0	0	0	0	0	0	0	0	0	0	0	0	0	0	0	0	0	0	0	0	0	0	0
OTU689	Clostridium sensu stricto 5_s_s1	Firmicutes	Clostridia	Clostridiales	Clostridiaceae	Clostridium sensu stricto 5	44	0	0	0	0	0	0	0	0	0	0	0	0	0	0	0	0	0	0	0	0	0	0	35	0	0	0	0	0	0	0	0	0	0	0	0	0	0	0	0	0	0	0
OTU690	Clostridium sensu stricto 12_s_s1	Firmicutes	Clostridia	Clostridiales	Clostridiaceae	Clostridium sensu stricto 12	28	0	0	0	0	0	0	0	0	0	0	0	0	0	0	0	0	0	0	0	0	0	0	0	0	0	0	0	0	0	0	0	0	0	0	0	0	0	0	0	0	0	0
OTU691	Campylobacter aviculae_s1	Campylobacterota	Campylobacteria	Campylobacterales	Campylobacteraceae	Campylobacter	514	0	0	0	0	0	0	0	0	0	0	0	0	27	0	0	0	0	0	0	0	0	14	0	46	0	0	0	0	0	74	0	0	0	0	0	0	6	0	0	0	0	0
OTU692	Mycoplasma_s_s2	Firmicutes	Bacilli	Mycoplasmatales	Mycoplasmataceae	Mycoplasma	10	0	0	0	0	0	0	0	0	0	0	0	0	0	0	0	0	0	0	0	0	0	0	0	0	0	0	0	0	0	0	0	0	0	7	0	0	0	0	0	0	0	0
OTU693	Campylobacter jejuni_s1	Campylobacterota	Campylobacteria	Campylobacterales	Campylobacteraceae	Campylobacter	648	625	0	0	0	0	0	0	0	0	0	0	0	0	0	0	0	0	0	0	1	0	0	0	0	0	0	0	0	0	0	0	0	0	0	0	0	0	0	0	0	0	0
OTU694	Campylobacter_s_s1	Campylobacterota	Campylobacteria	Campylobacterales	Campylobacteraceae	Campylobacter	297585	5195	2493	0	0	296	27	1343	587	13	0	3487	22857	21	10782	429	9	5	28	302	0	194	52	0	9	5806	31	10045	0	5	48	66	0	5	2319	6	2762	976	2885	15804	131	0	0
OTU695	Sulfurovum_s_s1	Campylobacterota	Campylobacteria	Campylobacterales	Sulfurovaceae	Sulfurovum	454	0	0	5	11	0	5	0	0	0	0	0	0	0	0	0	0	0	0	0	0	0	0	0	0	0	0	0	0	5	0	0	0	19	0	0	0	0	0	0	0	0	0
OTU696	Clostridium sensu stricto 12_s_s2	Firmicutes	Clostridia	Clostridiales	Clostridiaceae	Clostridium sensu stricto 12	116	0	0	0	0	0	0	0	0	0	0	0	0	0	0	0	0	0	0	0	0	0	0	0	0	0	0	0	0	0	0	0	0	0	0	0	0	0	0	0	0	0	0
OTU697	Sulfurovum_s_s2	Campylobacterota	Campylobacteria	Campylobacterales	Sulfurovaceae	Sulfurovum	127	0	0	0	0	0	0	0	0	0	0	3	0	0	0	0	0	0	0	8	0	0	0	0	0	0	0	0	0	0	0	0	0	0	0	0	0	0	0	0	0	0	0
OTU698	Sulfurovum_s_s3	Campylobacterota	Campylobacteria	Campylobacterales	Sulfurovaceae	Sulfurovum	110	0	0	0	0	0	0	0	0	0	0	0	0	0	0	0	0	0	0	0	0	0	0	0	0	0	0	0	0	0	0	0	0	0	0	0	0	0	0	0	0	0	0
OTU699	Sulfurovum_s_s4	Campylobacterota	Campylobacteria	Campylobacterales	Sulfurovaceae	Sulfurovum	139	0	0	0	4	0	0	0	0	0	0	0	0	0	0	0	0	0	0	4	0	0	0	0	0	0	0	0	0	0	0	0	0	2	0	0	0	0	0	0	0	0	0
OTU700	Clostridium sensu stricto 7_s_s1	Firmicutes	Clostridia	Clostridiales	Clostridiaceae	Clostridium sensu stricto 7	84	0	0	0	0	0	0	0	0	0	0	0	0	0	0	0	0	0	0	0	0	0	0	10	0	0	0	0	12	0	0	0	0	0	0	0	0	0	0	0	0	0	0
OTU701	Akkermansia muciniphila_s1	Verrucomicrobiota	Verrucomicrobiae	Verrucomicrobiales	Akkermansiaceae	Akkermansia	1251	0	0	6	0	0	11	18	20	6	112	47	0	0	34	8	9	1	0	30	0	0	0	0	0	0	0	0	0	0	0	0	0	0	0	0	0	0	0	0	61	8	0
OTU702	Ureaplasma_s_s3	Firmicutes	Bacilli	Mycoplasmatales	Mycoplasmataceae	Ureaplasma	2278	0	0	0	0	0	0	0	0	0	0	0	0	0	0	0	0	0	0	0	0	0	0	0	0	0	0	0	0	0	0	0	0	0	0	0	0	0	0	0	0	0	0
OTU703	Ureaplasma_s_s4	Firmicutes	Bacilli	Mycoplasmatales	Mycoplasmataceae	Ureaplasma	53	0	0	0	0	0	0	0	0	0	0	0	0	0	0	0	0	0	0	0	0	0	0	0	0	5	0	0	0	0	0	0	0	0	0	0	0	0	0	0	0	0	0
OTU704	Ureaplasma_s_s5	Firmicutes	Bacilli	Mycoplasmatales	Mycoplasmataceae	Ureaplasma	2253	5	0	0	54	0	0	0	0	0	0	0	0	0	0	0	0	0	0	0	0	0	0	0	0	0	0	0	0	0	5	0	0	0	0	0	0	1	0	0	0	0	3
OTU705	Campylobacter_s_s2	Campylobacterota	Campylobacteria	Campylobacterales	Campylobacteraceae	Campylobacter	13954	0	4224	0	0	0	0	0	0	0	0	0	0	0	0	0	0	0	0	0	0	0	0	0	0	0	0	0	0	0	0	0	0	0	0	0	0	0	0	0	0	0	0
OTU706	Campylobacter_s_s3	Campylobacterota	Campylobacteria	Campylobacterales	Campylobacteraceae	Campylobacter	247	0	0	0	0	0	0	104	0	0	0	0	0	0	0	0	0	0	0	0	0	0	0	0	0	0	0	0	0	0	0	0	0	0	0	0	0	0	0	0	0	0	0
OTU707	Mycoplasma_s_s3	Firmicutes	Bacilli	Mycoplasmatales	Mycoplasmataceae	Mycoplasma	3387	0	0	0	0	0	18	0	0	0	0	0	0	0	0	0	9	0	0	0	0	0	0	0	0	0	0	0	0	0	272	0	0	0	0	0	0	8	0	0	0	0	0
OTU708	Clostridium senegalense_s1	Firmicutes	Clostridia	Clostridiales	Clostridiaceae	Clostridium sensu stricto 11	209	0	0	0	0	0	0	0	0	0	0	0	0	3	0	0	0	0	0	0	0	0	0	8	0	0	0	0	11	0	0	0	0	0	0	5	0	0	0	0	0	0	0
OTU709	Clostridium culturomicium_s1	Firmicutes	Clostridia	Clostridiales	Clostridiaceae	Clostridium sensu stricto 13	123	0	0	0	0	0	0	0	0	0	0	0	0	0	0	0	0	0	0	0	0	0	0	0	0	0	0	0	0	0	0	0	0	0	0	0	0	0	0	0	13	0	34
OTU710	Mycoplasma_s_s4	Firmicutes	Bacilli	Mycoplasmatales	Mycoplasmataceae	Mycoplasma	9806	0	0	0	0	0	0	0	0	0	0	0	0	0	0	0	0	0	2	0	0	0	0	0	0	0	0	0	6	0	0	0	0	0	0	0	0	0	0	0	0	0	0
OTU711	Mycoplasma_s_s5	Firmicutes	Bacilli	Mycoplasmatales	Mycoplasmataceae	Mycoplasma	4570	0	0	0	0	0	0	0	0	0	0	9	0	0	0	0	0	0	0	0	0	0	33	0	0	0	0	0	11	0	0	5	0	0	0	0	0	0	0	0	0	0	0
OTU712	Mycoplasma_s_s6	Firmicutes	Bacilli	Mycoplasmatales	Mycoplasmataceae	Mycoplasma	104	46	0	0	0	0	0	0	0	0	0	0	0	0	0	0	0	0	0	0	0	0	0	0	0	0	0	0	0	0	4	0	0	0	0	0	0	0	0	0	0	0	0
OTU713	Truepera_s_s1	Deinococcota	Deinococci	Deinococcales	Trueperaceae	Truepera	193	0	0	0	0	0	0	0	0	0	0	0	0	0	0	0	0	0	0	0	0	0	0	0	0	0	0	0	0	0	0	0	0	0	0	0	0	0	0	0	0	0	0
OTU714	Ureaplasma_s_s6	Firmicutes	Bacilli	Mycoplasmatales	Mycoplasmataceae	Ureaplasma	1688	3	0	0	0	0	0	0	0	0	0	0	0	0	0	0	0	0	0	0	0	0	0	0	0	0	0	0	0	0	0	0	0	0	0	0	0	0	0	0	0	0	0
OTU715	Peptostreptococcales-Tissierellales_f_g_s_s1	Firmicutes	Clostridia	Peptostreptococcales-Tissierellales	Peptostreptococcales-Tissierellales_f	Peptostreptococcales-Tissierellales_f_g	33	0	0	0	0	0	0	0	0	0	0	0	0	0	0	0	0	0	0	0	0	0	0	0	0	0	0	0	0	0	0	0	0	0	0	0	0	0	0	0	3	0	0
OTU716	Faecalibacterium prausnitzii_s1	Firmicutes	Clostridia	Oscillospirales	Ruminococcaceae	Faecalibacterium	43	0	0	0	0	0	0	0	0	0	0	0	0	0	0	0	0	0	0	0	0	0	0	0	0	0	0	0	0	0	0	0	0	0	0	0	0	0	0	0	0	0	0
OTU717	Clostridium ihumii_s1	Firmicutes	Clostridia	Clostridiales	Clostridiaceae	Clostridium sensu stricto 11	24	0	0	0	0	0	0	0	0	0	0	0	0	0	0	0	0	0	0	0	0	0	0	0	0	0	0	0	0	0	0	0	0	0	0	2	0	0	0	0	0	0	0
OTU718	Campylobacter_s_s4	Campylobacterota	Campylobacteria	Campylobacterales	Campylobacteraceae	Campylobacter	9	0	0	0	0	0	0	0	0	0	0	0	0	0	0	0	0	0	0	0	0	0	0	0	0	0	0	0	0	0	0	0	0	0	0	0	7	0	0	0	0	0	0
OTU719	Coriobacteriales_f_g_s_s1	Actinobacteriota	Coriobacteriia	Coriobacteriales	Coriobacteriales_f	Coriobacteriales_f_g	141	0	0	0	0	0	0	0	0	0	0	0	0	0	0	0	0	0	0	0	0	0	0	53	0	0	4	0	16	0	0	0	0	0	0	3	0	0	0	0	0	0	0
OTU720	Sarcina ventriculi_s1	Firmicutes	Clostridia	Clostridiales	Clostridiaceae	Sarcina	77	0	0	0	0	0	0	0	0	0	0	0	0	0	0	0	0	0	0	0	0	0	0	0	0	0	0	0	40	0	0	0	0	0	0	0	0	0	0	0	0	0	0
OTU721	Coriobacteriales_f_g_s_s2	Actinobacteriota	Coriobacteriia	Coriobacteriales	Coriobacteriales_f	Coriobacteriales_f_g	854	0	0	0	0	0	17	0	0	0	0	0	0	0	0	0	0	0	0	0	0	0	0	36	0	0	38	0	113	0	0	0	0	0	0	28	0	0	0	0	35	14	0
OTU722	Coriobacteriales_f_g_s_s3	Actinobacteriota	Coriobacteriia	Coriobacteriales	Coriobacteriales_f	Coriobacteriales_f_g	1052	0	0	0	0	0	0	0	0	0	0	0	0	0	0	0	0	0	0	0	0	0	0	810	0	0	0	0	66	0	0	0	0	0	0	6	0	0	0	0	0	6	0
OTU723	Coriobacteriales_f_g_s_s4	Actinobacteriota	Coriobacteriia	Coriobacteriales	Coriobacteriales_f	Coriobacteriales_f_g	120	0	0	0	0	0	20	0	0	0	0	0	0	0	0	0	0	0	0	0	0	0	0	26	0	0	4	0	18	0	0	0	0	0	0	10	0	0	0	0	0	5	0
OTU724	Propionibacteriaceae_g_s_s2	Actinobacteriota	Actinobacteria	Propionibacteriales	Propionibacteriaceae	Propionibacteriaceae_g	51	0	0	0	0	0	0	0	0	0	0	0	0	0	0	5	0	0	0	0	0	5	13	0	0	0	0	0	0	2	0	0	0	0	0	0	0	0	0	0	0	0	0
OTU725	Oscillatoriaceae_g_s_s1	Cyanobacteria	Cyanobacteriia	Cyanobacteriales	Oscillatoriaceae	Oscillatoriaceae_g	67	0	0	0	0	0	0	0	0	0	0	0	0	0	0	0	0	0	0	0	0	0	0	0	0	0	0	0	0	0	0	0	0	0	0	0	0	0	0	0	0	0	0
OTU726	Anaerolineaceae_g_s_s1	Chloroflexi	Anaerolineae	Anaerolineales	Anaerolineaceae	Anaerolineaceae_g	28	8	0	9	0	0	11	0	0	0	0	0	0	0	0	0	0	0	0	0	0	0	0	0	0	0	0	0	0	0	0	0	0	0	0	0	0	0	0	0	0	0	0
OTU727	Anaerolineaceae_g_s_s2	Chloroflexi	Anaerolineae	Anaerolineales	Anaerolineaceae	Anaerolineaceae_g	23	10	0	0	0	0	13	0	0	0	0	0	0	0	0	0	0	0	0	0	0	0	0	0	0	0	0	0	0	0	0	0	0	0	0	0	0	0	0	0	0	0	0
OTU728	Coriobacteriales_f_g_s_s5	Actinobacteriota	Coriobacteriia	Coriobacteriales	Coriobacteriales_f	Coriobacteriales_f_g	372	0	0	0	0	0	0	0	0	0	0	0	0	0	0	0	0	0	0	0	0	0	0	301	0	0	0	0	30	0	0	0	0	0	0	0	0	0	0	0	0	0	0
OTU729	Ureaplasma_s_s7	Firmicutes	Bacilli	Mycoplasmatales	Mycoplasmataceae	Ureaplasma	270	0	0	0	0	0	0	0	0	0	0	0	0	0	0	0	0	0	0	0	0	0	0	0	0	0	0	0	0	0	0	0	0	0	0	0	0	0	0	0	0	0	0
OTU730	Craurococcus-Caldovatus_s_s1	Proteobacteria	Alphaproteobacteria	Acetobacterales	Acetobacteraceae	Craurococcus-Caldovatus	277	0	0	0	0	173	0	0	0	0	0	0	0	0	0	0	0	0	0	0	0	0	0	0	0	0	0	0	0	0	0	0	0	0	0	0	0	0	0	0	0	0	0
OTU731	Moryella_s_s2	Firmicutes	Clostridia	Lachnospirales	Lachnospiraceae	Moryella	107	0	0	0	0	0	0	0	0	0	0	0	0	0	0	0	0	0	0	0	0	0	0	0	0	0	4	0	2	0	0	0	0	0	0	0	0	0	0	0	0	0	0
OTU732	Coriobacteriales_f_g_s_s6	Actinobacteriota	Coriobacteriia	Coriobacteriales	Coriobacteriales_f	Coriobacteriales_f_g	118	0	0	0	0	0	0	0	0	0	0	0	0	0	0	0	0	0	0	0	0	0	0	69	0	0	0	0	18	0	0	0	0	0	0	0	0	0	0	0	0	0	0
OTU733	Ruminococcus callidus_s1	Firmicutes	Clostridia	Oscillospirales	Ruminococcaceae	Ruminococcus	86	0	0	0	0	0	2	0	0	0	0	0	0	0	0	0	0	0	0	0	0	0	0	36	0	0	0	0	0	0	0	0	0	0	0	0	0	0	0	0	0	0	0
OTU734	Clostridiaceae_g_s_s2	Firmicutes	Clostridia	Clostridiales	Clostridiaceae	Clostridiaceae_g	53	0	0	0	0	0	0	0	0	0	0	0	0	0	0	0	0	0	0	0	0	0	0	0	0	0	0	0	0	0	0	0	0	0	0	0	0	0	0	10	23	0	0
OTU735	Coriobacteriales_f_g_s_s7	Actinobacteriota	Coriobacteriia	Coriobacteriales	Coriobacteriales_f	Coriobacteriales_f_g	77	0	0	0	0	0	0	0	0	0	0	0	0	0	0	0	0	0	0	0	0	0	0	75	0	0	0	0	0	0	0	0	0	0	0	0	0	0	0	0	0	0	0
OTU736	Faecalibacterium_s_s1	Firmicutes	Clostridia	Oscillospirales	Ruminococcaceae	Faecalibacterium	31	0	0	0	0	0	0	0	0	0	0	0	0	0	0	0	0	0	0	0	0	0	0	0	0	0	0	0	0	0	0	0	0	0	0	0	0	0	0	0	0	0	0
OTU737	Clostridium subterminale_s1	Firmicutes	Clostridia	Clostridiales	Clostridiaceae	Clostridium sensu stricto 13	36	0	0	0	0	0	0	0	0	0	0	0	0	0	0	0	0	0	0	0	0	0	0	11	0	0	0	0	0	0	0	0	0	0	0	0	0	0	0	0	0	0	0
OTU738	Planctomicrobium_s_s1	Planctomycetota	Planctomycetes	Planctomycetales	Rubinisphaeraceae	Planctomicrobium	28	0	0	0	8	0	0	0	0	0	0	0	0	0	0	0	0	0	0	0	0	0	0	0	0	0	0	0	0	0	0	0	0	0	0	0	0	0	0	0	0	0	0
OTU739	Coriobacteriales_f_g_s_s8	Actinobacteriota	Coriobacteriia	Coriobacteriales	Coriobacteriales_f	Coriobacteriales_f_g	27	0	0	0	0	0	0	0	0	0	0	0	0	0	0	0	0	0	0	0	0	0	0	13	0	0	0	0	8	0	0	0	0	0	0	0	0	0	0	0	0	0	0
OTU740	Sulfurospirillum_s_s1	Campylobacterota	Campylobacteria	Campylobacterales	Sulfurospirillaceae	Sulfurospirillum	21	0	0	0	0	0	0	0	0	0	0	0	0	0	0	0	0	0	0	0	0	0	0	0	0	0	3	0	0	0	0	0	0	0	0	0	0	0	0	0	0	0	0
OTU741	Anaerolineaceae_g_s_s3	Chloroflexi	Anaerolineae	Anaerolineales	Anaerolineaceae	Anaerolineaceae_g	17	0	0	6	0	0	11	0	0	0	0	0	0	0	0	0	0	0	0	0	0	0	0	0	0	0	0	0	0	0	0	0	0	0	0	0	0	0	0	0	0	0	0
OTU742	Raoultibacter_s_s1	Actinobacteriota	Coriobacteriia	Coriobacteriales	Coriobacteriales Incertae Sedis	Raoultibacter	17	0	0	0	0	0	0	0	0	0	0	0	0	0	0	0	0	0	0	0	0	0	0	0	0	0	0	0	6	0	0	0	0	0	0	0	0	0	0	0	0	0	0
OTU743	Sulfurovum_s_s5	Campylobacterota	Campylobacteria	Campylobacterales	Sulfurovaceae	Sulfurovum	12	0	0	0	0	0	0	0	0	3	0	3	0	0	0	0	0	0	0	0	0	0	0	0	0	0	0	0	0	0	0	0	0	0	0	0	0	0	0	0	0	0	0
OTU744	Blastopirellula_s_s14	Planctomycetota	Planctomycetes	Pirellulales	Pirellulaceae	Blastopirellula	19	0	0	0	0	0	0	0	0	0	0	0	0	0	0	0	0	0	0	0	0	0	0	0	0	0	0	0	0	0	0	0	0	0	0	0	0	0	0	0	0	0	0
OTU745	Coriobacteriales Incertae Sedis_g_s_s1	Actinobacteriota	Coriobacteriia	Coriobacteriales	Coriobacteriales Incertae Sedis	Coriobacteriales Incertae Sedis_g	277	0	0	0	0	0	0	0	0	0	0	0	0	0	0	0	0	0	0	0	0	0	0	259	0	0	0	0	0	0	0	0	0	0	0	8	0	0	0	0	0	0	0
OTU746	Sulfurovum_s_s6	Campylobacterota	Campylobacteria	Campylobacterales	Sulfurovaceae	Sulfurovum	3228	0	0	5	0	0	0	0	0	0	0	0	0	0	0	0	0	0	0	2	0	0	0	0	0	0	0	0	0	0	0	0	0	0	0	0	0	0	0	0	0	0	0
OTU747	SAR324 clade(Marine group B)_c_o_f_g_s_s2	SAR324 clade(Marine group B)	SAR324 clade(Marine group B)_c	SAR324 clade(Marine group B)_c_o	SAR324 clade(Marine group B)_c_o_f	SAR324 clade(Marine group B)_c_o_f_g	31	0	0	0	0	0	0	0	0	0	0	0	0	0	0	0	0	0	0	0	0	0	0	0	0	0	0	0	0	0	0	0	0	0	0	0	0	0	0	0	0	0	0
OTU748	Blastopirellula_s_s15	Planctomycetota	Planctomycetes	Pirellulales	Pirellulaceae	Blastopirellula	28	0	0	0	0	0	0	0	14	0	0	0	0	0	0	0	0	0	1	0	0	0	0	0	0	0	0	0	0	5	0	0	0	0	0	0	0	0	0	0	0	0	0
OTU749	Raoultibacter_s_s2	Actinobacteriota	Coriobacteriia	Coriobacteriales	Coriobacteriales Incertae Sedis	Raoultibacter	24	0	0	0	0	0	0	0	0	0	0	0	0	0	0	0	0	0	0	0	0	0	0	0	0	0	0	0	3	0	0	0	0	0	0	0	0	0	0	0	0	0	0
OTU750	Clostridium arbusti_s1	Firmicutes	Clostridia	Clostridiales	Clostridiaceae	Clostridium sensu stricto 12	18	0	0	0	0	0	0	0	0	0	0	0	0	0	0	0	0	0	0	0	0	0	0	0	0	0	0	0	0	0	0	0	0	0	0	0	0	0	0	0	0	0	0
OTU751	Fusobacterium mortiferum_s1	Fusobacteriota	Fusobacteriia	Fusobacteriales	Fusobacteriaceae	Fusobacterium	19	0	0	0	0	0	0	0	0	0	0	0	0	0	0	0	9	0	0	0	0	0	0	0	0	0	0	0	0	0	0	0	0	0	0	0	0	0	0	0	0	0	0
OTU752	Coriobacteriales Incertae Sedis_g_s_s2	Actinobacteriota	Coriobacteriia	Coriobacteriales	Coriobacteriales Incertae Sedis	Coriobacteriales Incertae Sedis_g	31	0	0	0	0	0	0	0	0	0	0	0	0	1	0	0	0	0	0	0	0	0	0	0	0	0	0	0	0	0	0	0	0	0	0	0	0	0	0	0	0	1	0
OTU753	Ruminococcus_s_s1	Firmicutes	Clostridia	Oscillospirales	Ruminococcaceae	Ruminococcus	52	0	0	0	0	0	0	0	0	0	0	0	0	0	0	0	0	0	0	0	0	0	0	42	0	0	0	0	10	0	0	0	0	0	0	0	0	0	0	0	0	0	0
OTU754	Coriobacteriales Incertae Sedis_g_s_s3	Actinobacteriota	Coriobacteriia	Coriobacteriales	Coriobacteriales Incertae Sedis	Coriobacteriales Incertae Sedis_g	40	0	0	0	0	0	0	0	0	0	0	0	0	0	0	14	0	0	4	5	1	2	0	0	0	0	0	0	0	0	0	0	0	0	0	0	0	0	0	0	0	0	0
OTU755	SAR324 clade(Marine group B)_c_o_f_g_s_s3	SAR324 clade(Marine group B)	SAR324 clade(Marine group B)_c	SAR324 clade(Marine group B)_c_o	SAR324 clade(Marine group B)_c_o_f	SAR324 clade(Marine group B)_c_o_f_g	149	0	0	0	0	0	0	0	0	0	0	0	0	0	0	0	0	0	0	0	0	0	0	10	0	0	9	0	0	0	0	0	0	0	0	0	0	0	0	0	0	0	0
OTU756	Sulfurovum_s_s7	Campylobacterota	Campylobacteria	Campylobacterales	Sulfurovaceae	Sulfurovum	186	0	0	0	7	0	0	0	0	0	0	0	0	0	0	0	0	0	0	0	0	0	0	0	0	0	0	0	0	0	0	0	0	4	0	0	0	0	0	0	10	0	0
OTU757	Sulfurovum_s_s8	Campylobacterota	Campylobacteria	Campylobacterales	Sulfurovaceae	Sulfurovum	150	0	0	0	7	0	0	1	0	0	0	0	0	0	0	0	0	0	0	0	0	0	0	0	0	0	0	0	0	0	0	0	0	0	0	0	0	0	0	0	0	0	0
OTU758	SAR324 clade(Marine group B)_c_o_f_g_s_s4	SAR324 clade(Marine group B)	SAR324 clade(Marine group B)_c	SAR324 clade(Marine group B)_c_o	SAR324 clade(Marine group B)_c_o_f	SAR324 clade(Marine group B)_c_o_f_g	68	0	0	0	0	0	0	0	0	0	0	0	0	0	0	0	0	0	0	0	0	0	0	0	0	0	19	0	0	0	0	0	0	0	0	0	0	0	0	0	0	0	7
OTU759	Collinsella aerofaciens_s1	Actinobacteriota	Coriobacteriia	Coriobacteriales	Coriobacteriaceae	Collinsella	81	0	0	0	7	0	0	0	0	0	0	0	0	0	0	0	0	0	0	0	0	0	0	0	0	0	0	0	0	0	0	0	0	0	0	0	0	0	0	0	0	0	0
OTU760	Coriobacteriales Incertae Sedis_g_s_s4	Actinobacteriota	Coriobacteriia	Coriobacteriales	Coriobacteriales Incertae Sedis	Coriobacteriales Incertae Sedis_g	17	0	0	0	0	0	0	0	0	0	0	0	0	0	0	0	0	0	0	0	0	0	0	0	0	0	0	0	0	0	0	0	0	0	0	0	0	0	0	0	0	0	0
OTU761	Blastopirellula_s_s16	Planctomycetota	Planctomycetes	Pirellulales	Pirellulaceae	Blastopirellula	19	0	0	0	0	0	0	0	0	0	0	0	0	0	0	0	0	0	0	0	0	0	0	0	0	0	0	0	0	0	0	0	0	3	0	0	0	0	0	0	0	0	0
OTU762	Sulfurovum_s_s9	Campylobacterota	Campylobacteria	Campylobacterales	Sulfurovaceae	Sulfurovum	565	0	0	0	0	0	0	0	0	0	0	2	0	0	0	9	0	0	0	0	0	2	0	0	0	0	0	0	0	0	0	0	0	40	0	0	0	0	0	0	5	0	0
OTU763	Clostridium sensu stricto 9_s_s2	Firmicutes	Clostridia	Clostridiales	Clostridiaceae	Clostridium sensu stricto 9	1084	0	0	0	0	0	0	0	0	0	0	0	0	0	0	0	0	0	0	0	0	0	0	0	0	0	39	0	0	0	0	0	0	0	0	0	0	0	0	0	0	4	0
OTU764	Romboutsia_s_s1	Firmicutes	Clostridia	Peptostreptococcales-Tissierellales	Peptostreptococcaceae	Romboutsia	564	0	0	0	0	0	0	0	0	0	0	0	0	18	0	0	0	0	0	0	0	0	0	0	0	0	0	0	6	0	0	0	0	0	0	5	0	0	0	0	0	0	0
OTU765	Paeniclostridium_s_s1	Firmicutes	Clostridia	Peptostreptococcales-Tissierellales	Peptostreptococcaceae	Paeniclostridium	672	0	0	0	0	0	0	0	0	0	0	0	0	0	0	0	0	0	0	0	0	0	0	0	0	0	0	0	0	0	0	0	0	0	0	0	0	0	0	0	117	0	97
OTU766	Romboutsia_s_s2	Firmicutes	Clostridia	Peptostreptococcales-Tissierellales	Peptostreptococcaceae	Romboutsia	378	0	0	0	0	0	0	0	0	0	0	0	0	19	0	0	0	0	0	0	0	0	0	0	0	0	0	0	8	0	0	0	0	0	0	0	0	0	0	0	0	0	0
OTU767	Romboutsia_s_s3	Firmicutes	Clostridia	Peptostreptococcales-Tissierellales	Peptostreptococcaceae	Romboutsia	219	0	0	0	0	0	0	0	0	0	0	0	0	0	0	0	0	0	0	0	0	0	0	0	0	0	0	0	0	0	0	0	0	0	0	13	0	0	0	0	28	0	52
OTU768	Intestinibacter bartlettii_s1	Firmicutes	Clostridia	Peptostreptococcales-Tissierellales	Peptostreptococcaceae	Intestinibacter	2298	0	0	0	0	0	59	7	0	0	0	0	0	32	0	0	0	0	0	0	0	0	0	497	0	0	154	0	406	0	0	0	0	0	0	80	0	0	0	0	66	117	0
OTU769	Romboutsia timonensis_s1	Firmicutes	Clostridia	Peptostreptococcales-Tissierellales	Peptostreptococcaceae	Romboutsia	14137	0	0	24	0	83	401	6	11	13	0	8	0	1755	0	0	0	5	0	61	0	0	14	2324	0	0	1211	0	1071	0	0	0	0	0	0	547	0	0	0	0	707	545	16
OTU770	Romboutsia_s_s4	Firmicutes	Clostridia	Peptostreptococcales-Tissierellales	Peptostreptococcaceae	Romboutsia	6908	0	0	0	0	0	0	0	0	0	0	0	0	0	0	0	0	0	0	0	0	0	0	0	0	0	42	0	0	0	0	0	0	0	0	27	0	8	0	0	1116	74	2593
OTU771	Romboutsia_s_s5	Firmicutes	Clostridia	Peptostreptococcales-Tissierellales	Peptostreptococcaceae	Romboutsia	186	0	0	0	0	0	0	0	0	0	0	0	0	0	0	0	0	0	0	0	0	0	0	0	0	0	0	0	0	0	0	0	0	0	0	0	4	0	0	0	0	0	0
OTU772	Paraclostridium tenue_s1	Firmicutes	Clostridia	Peptostreptococcales-Tissierellales	Peptostreptococcaceae	Paeniclostridium	338	0	0	0	0	4	0	0	0	0	0	0	0	0	0	0	255	0	0	0	0	0	0	52	0	0	0	0	0	0	0	0	0	0	0	0	0	0	0	0	0	0	0
OTU773	Terrisporobacter_s_s1	Firmicutes	Clostridia	Peptostreptococcales-Tissierellales	Peptostreptococcaceae	Terrisporobacter	786	0	0	0	0	0	22	0	0	0	0	0	0	30	0	0	0	0	0	0	0	0	0	21	0	0	109	0	157	0	0	0	0	0	0	57	0	0	0	0	7	56	0
OTU774	Cetobacterium_s_s2	Fusobacteriota	Fusobacteriia	Fusobacteriales	Fusobacteriaceae	Cetobacterium	9679	0	8613	0	0	0	0	2	0	0	0	0	0	0	0	0	0	0	0	0	0	0	0	0	0	0	0	687	0	0	0	0	0	0	0	0	0	0	0	0	0	0	0
OTU775	Romboutsia_s_s6	Firmicutes	Clostridia	Peptostreptococcales-Tissierellales	Peptostreptococcaceae	Romboutsia	104	0	0	0	0	0	0	0	0	0	0	0	0	0	0	0	0	0	0	0	0	0	0	0	0	0	0	0	0	0	0	0	0	0	0	0	0	0	0	0	0	0	58
OTU776	Romboutsia_s_s7	Firmicutes	Clostridia	Peptostreptococcales-Tissierellales	Peptostreptococcaceae	Romboutsia	1025	0	0	0	0	0	0	0	0	0	0	0	0	0	0	0	0	0	0	0	0	0	0	6	0	0	0	0	0	0	0	0	0	0	0	0	0	0	0	0	4	18	0
OTU777	Paraclostridium benzoelyticum_s1	Firmicutes	Clostridia	Peptostreptococcales-Tissierellales	Peptostreptococcaceae	Paraclostridium	1425	0	0	0	0	0	0	0	0	0	0	0	0	53	0	0	10	0	0	0	0	0	0	0	0	0	0	0	0	0	0	0	0	0	0	0	0	0	0	0	0	0	0
OTU778	Clostridium sensu stricto 11_s_s1	Firmicutes	Clostridia	Clostridiales	Clostridiaceae	Clostridium sensu stricto 11	59	0	0	0	0	0	3	0	0	0	0	0	0	0	0	0	0	0	0	0	0	0	0	56	0	0	0	0	0	0	0	0	0	0	0	0	0	0	0	0	0	0	0
OTU779	LWQ8_g_s_s1	Patescibacteria	Saccharimonadia	Saccharimonadales	LWQ8	LWQ8_g	25	0	0	0	0	0	0	0	0	0	0	0	0	0	0	0	0	0	0	0	0	0	0	0	0	0	0	0	0	0	0	0	0	0	0	0	0	0	0	0	0	15	0
OTU780	Clostridium sensu stricto 9_s_s3	Firmicutes	Clostridia	Clostridiales	Clostridiaceae	Clostridium sensu stricto 9	470	0	0	0	0	0	0	0	0	0	0	0	0	0	0	0	0	0	0	0	0	0	0	0	0	0	35	0	0	0	0	0	0	0	0	0	0	0	0	0	0	13	0
OTU781	Helicobacter brantae_s1	Campylobacterota	Campylobacteria	Campylobacterales	Helicobacteraceae	Helicobacter	31149	24	0	0	30	0	0	0	0	0	0	0	0	42	0	5	9239	0	0	0	0	0	0	0	0	19	0	0	0	0	256	0	0	0	0	0	35	0	0	0	0	117	0
OTU782	Helicobacter_s_s1	Campylobacterota	Campylobacteria	Campylobacterales	Helicobacteraceae	Helicobacter	219	0	0	0	0	0	0	0	0	0	0	0	0	0	0	0	0	0	0	0	0	0	0	0	0	0	0	0	0	0	0	0	0	0	0	0	0	0	0	0	0	0	0
OTU783	PS1 clade_g_s_s1	Proteobacteria	Alphaproteobacteria	Parvibaculales	PS1 clade	PS1 clade_g	121	0	0	0	30	0	0	0	0	0	0	0	0	0	0	0	0	0	0	0	0	0	0	0	0	0	0	0	0	0	0	0	0	8	0	0	0	0	0	0	0	0	0
OTU784	Pleurocapsa PCC-7319_s_s1	Cyanobacteria	Cyanobacteriia	Cyanobacteriales	Xenococcaceae	Pleurocapsa PCC-7319	81	0	0	0	0	0	0	0	0	0	0	0	0	0	0	0	0	0	0	0	0	0	73	0	0	0	0	0	0	0	0	0	0	0	0	0	0	0	0	0	0	0	0
OTU785	Methyloceanibacter_s_s1	Proteobacteria	Alphaproteobacteria	Rhizobiales	Methyloligellaceae	Methyloceanibacter	103	0	0	0	6	0	0	0	0	0	0	0	0	0	0	0	0	0	0	0	0	0	0	0	0	0	0	0	0	0	0	0	0	11	0	4	0	0	0	0	0	0	0
OTU786	Chroococcidiopsis thermalis_s1	Cyanobacteria	Cyanobacteriia	Cyanobacteriales	Chroococcidiopsaceae	Chroococcidiopsis PCC 7203	109	0	0	0	0	79	0	0	0	0	0	0	0	0	0	0	0	0	0	23	0	0	0	0	0	0	0	0	0	0	0	0	0	0	0	0	0	0	0	0	0	0	0
OTU787	Candidatus Moranbacteria_f_g_s_s1	Patescibacteria	Parcubacteria	Candidatus Moranbacteria	Candidatus Moranbacteria_f	Candidatus Moranbacteria_f_g	18	0	0	0	0	0	3	0	0	0	0	0	0	0	0	0	0	0	0	0	0	0	0	0	0	0	0	0	0	0	0	0	0	3	0	0	0	0	0	0	0	0	0
OTU788	Chroococcidiopsis SAG 2023_s_s1	Cyanobacteria	Cyanobacteriia	Cyanobacteriales	Chroococcidiopsaceae	Chroococcidiopsis SAG 2023	134	0	0	0	0	34	0	2	11	0	0	0	0	0	0	0	0	0	0	0	0	0	0	0	0	0	0	0	0	0	0	0	0	0	0	0	0	0	0	0	0	0	0
OTU789	Pleurocapsa PCC-7319_s_s2	Cyanobacteria	Cyanobacteriia	Cyanobacteriales	Xenococcaceae	Pleurocapsa PCC-7319	40	0	0	0	0	0	0	0	0	0	0	0	0	0	0	0	0	0	0	0	0	0	0	0	0	0	0	0	0	0	0	0	0	0	0	0	0	0	0	0	0	0	0
OTU790	Rhizobiaceae_g_s_s1	Proteobacteria	Alphaproteobacteria	Rhizobiales	Rhizobiaceae	Rhizobiaceae_g	23	0	0	0	0	0	0	0	0	0	0	0	0	0	0	0	0	0	0	0	0	0	0	0	0	0	0	0	0	0	0	0	0	4	0	0	0	0	0	0	0	0	0
OTU791	Rhizobiaceae_g_s_s2	Proteobacteria	Alphaproteobacteria	Rhizobiales	Rhizobiaceae	Rhizobiaceae_g	383	0	0	0	0	0	0	0	0	0	0	101	0	0	4	0	0	2	0	0	0	0	0	0	0	0	0	0	0	0	0	0	0	0	0	0	0	0	0	0	0	0	0
OTU792	Rhizobiaceae_g_s_s3	Proteobacteria	Alphaproteobacteria	Rhizobiales	Rhizobiaceae	Rhizobiaceae_g	52	0	0	0	0	0	0	0	0	0	0	0	0	0	0	0	0	0	0	0	0	0	29	0	0	0	0	0	0	0	0	0	0	0	0	0	0	0	0	0	0	0	0
OTU793	Pleurocapsa PCC-7319_s_s3	Cyanobacteria	Cyanobacteriia	Cyanobacteriales	Xenococcaceae	Pleurocapsa PCC-7319	733	0	0	0	0	0	0	0	0	0	0	0	0	25	0	0	0	0	0	0	0	0	0	0	0	0	0	0	0	0	0	0	0	0	0	0	0	0	0	0	0	0	0
OTU794	Pseudahrensia_s_s1	Proteobacteria	Alphaproteobacteria	Rhizobiales	Rhizobiaceae	Pseudahrensia	20	0	0	0	0	0	0	0	0	0	0	0	0	0	0	0	0	0	0	0	0	0	0	0	0	0	0	0	0	0	0	0	0	8	0	0	0	0	0	0	0	0	0
OTU795	Phormidesmis ANT.LACV5.1_s_s1	Cyanobacteria	Cyanobacteriia	Phormidesmiales	Phormidesmiaceae	Phormidesmis ANT.LACV5.1	674	0	0	4	0	0	0	0	0	0	0	0	0	3	0	0	0	4	0	0	0	0	0	0	0	0	0	0	0	0	0	0	0	0	0	0	0	0	0	0	0	0	0
OTU796	Phormidesmis ANT.LACV5.1_s_s2	Cyanobacteria	Cyanobacteriia	Phormidesmiales	Phormidesmiaceae	Phormidesmis ANT.LACV5.1	375	0	0	12	0	0	0	0	0	0	0	0	0	22	0	0	0	0	0	0	0	0	0	0	0	0	0	0	0	0	0	0	0	0	0	0	0	0	0	0	0	0	0
OTU797	Erythrobacter_s_s1	Proteobacteria	Alphaproteobacteria	Sphingomonadales	Sphingomonadaceae	Erythrobacter	132	0	0	0	0	0	0	0	0	0	0	0	0	0	0	0	0	0	0	11	0	0	1	0	0	0	0	0	0	0	0	0	0	0	0	0	0	0	0	0	0	0	0
OTU798	Camelimonas fluminis_s1	Proteobacteria	Alphaproteobacteria	Rhizobiales	Beijerinckiaceae	Camelimonas	119	0	0	0	0	0	0	0	0	0	0	0	0	11	0	0	0	0	0	0	0	0	0	0	0	0	49	0	1	0	0	0	0	0	0	19	0	0	0	0	5	0	0
OTU799	Qipengyuania psychrotolerans_s1	Proteobacteria	Alphaproteobacteria	Sphingomonadales	Sphingomonadaceae	Erythrobacter	46	0	0	0	0	0	0	0	0	0	0	0	0	0	0	0	0	0	0	5	0	0	0	0	0	0	0	0	0	0	0	0	0	0	0	0	0	0	0	0	0	0	0
OTU800	Belnapia soli_s1	Proteobacteria	Alphaproteobacteria	Acetobacterales	Acetobacteraceae	Belnapia	53	0	0	0	7	0	0	37	0	0	0	0	0	0	0	0	0	0	0	5	0	4	0	0	0	0	0	0	0	0	0	0	0	0	0	0	0	0	0	0	0	0	0
OTU801	Bradyrhizobium erythrophlei_s1	Proteobacteria	Alphaproteobacteria	Rhizobiales	Xanthobacteraceae	Bradyrhizobium	51	0	0	0	0	0	0	0	0	0	0	0	0	0	0	0	0	0	0	0	0	0	0	0	0	0	0	0	3	3	0	0	0	0	0	0	0	0	0	0	0	0	0
OTU802	Candidatus Moranbacteria_f_g_s_s2	Patescibacteria	Parcubacteria	Candidatus Moranbacteria	Candidatus Moranbacteria_f	Candidatus Moranbacteria_f_g	25	0	0	0	0	0	0	0	0	0	0	0	0	0	0	0	0	0	0	0	0	0	0	0	0	0	0	0	0	0	0	0	0	0	0	0	0	0	0	0	0	0	0
OTU803	Hoeflea halophila_s1	Proteobacteria	Alphaproteobacteria	Rhizobiales	Rhizobiaceae	Hoeflea	20	0	0	0	0	0	0	0	0	0	0	0	0	0	0	0	0	0	0	0	0	0	0	0	0	0	0	0	0	0	0	0	0	7	0	0	0	0	0	0	0	0	0
OTU804	Altererythrobacter_s_s1	Proteobacteria	Alphaproteobacteria	Sphingomonadales	Sphingomonadaceae	Altererythrobacter	12	0	0	0	0	0	0	0	0	0	0	1	0	0	0	0	0	0	0	0	0	0	0	0	0	0	0	0	0	0	0	0	0	0	0	0	0	0	0	0	0	0	0
OTU805	Acidiphilium_s_s1	Proteobacteria	Alphaproteobacteria	Acetobacterales	Acetobacteraceae	Acidiphilium	18	0	0	0	3	0	0	4	0	0	0	0	0	0	0	0	0	0	0	0	0	11	0	0	0	0	0	0	0	0	0	0	0	0	0	0	0	0	0	0	0	0	0
OTU806	Reyranella aquatilis_s1	Proteobacteria	Alphaproteobacteria	Reyranellales	Reyranellaceae	Reyranella	15	0	0	0	0	0	0	0	0	0	0	12	0	0	0	0	0	0	0	0	0	0	0	0	0	0	0	0	0	0	0	0	0	0	0	0	3	0	0	0	0	0	0
OTU807	Erythrobacter_s_s2	Proteobacteria	Alphaproteobacteria	Sphingomonadales	Sphingomonadaceae	Erythrobacter	20	0	0	0	0	0	0	0	0	0	0	0	0	0	0	0	0	0	0	0	0	0	0	0	0	0	0	0	0	0	3	0	0	0	0	0	0	0	0	0	0	0	0
OTU808	Rhizobiaceae_g_s_s4	Proteobacteria	Alphaproteobacteria	Rhizobiales	Rhizobiaceae	Rhizobiaceae_g	705	0	0	0	0	0	0	0	0	0	0	91	0	0	0	0	0	52	0	0	0	0	0	0	0	0	0	0	0	0	0	0	0	0	0	0	0	0	0	0	0	0	0
OTU809	Rhizobiaceae_g_s_s5	Proteobacteria	Alphaproteobacteria	Rhizobiales	Rhizobiaceae	Rhizobiaceae_g	44	0	0	0	0	0	0	0	0	0	0	41	0	0	0	0	0	0	0	0	0	0	0	0	0	0	0	0	0	0	0	0	0	0	0	0	0	0	0	0	0	0	0
OTU810	Rhizobiaceae_g_s_s6	Proteobacteria	Alphaproteobacteria	Rhizobiales	Rhizobiaceae	Rhizobiaceae_g	38	0	0	0	0	0	0	0	0	0	5	26	0	0	5	0	0	0	0	0	0	0	0	0	0	0	0	0	0	0	0	0	0	0	0	0	0	0	0	0	0	0	0
OTU811	Rhizobiaceae_g_s_s7	Proteobacteria	Alphaproteobacteria	Rhizobiales	Rhizobiaceae	Rhizobiaceae_g	36	0	0	0	0	0	0	0	0	0	0	25	0	0	0	0	0	0	0	0	0	0	0	0	0	0	0	0	0	0	0	0	0	0	0	0	0	0	0	0	0	0	0
OTU812	Pontixanthobacter luteolus_s1	Proteobacteria	Alphaproteobacteria	Sphingomonadales	Sphingomonadaceae	Altererythrobacter	20	0	0	1	0	0	0	0	0	0	0	0	0	0	0	0	0	0	0	0	1	0	0	0	0	0	0	0	0	0	0	0	0	0	0	0	0	0	0	0	0	0	0
OTU813	Rhizobiaceae_g_s_s8	Proteobacteria	Alphaproteobacteria	Rhizobiales	Rhizobiaceae	Rhizobiaceae_g	552	0	0	0	0	0	0	0	0	0	0	15	0	2	0	3	0	21	0	0	0	0	0	0	0	2	0	0	0	0	0	0	0	0	0	0	0	0	0	0	0	0	0
OTU814	Rhodoblastus_s_s1	Proteobacteria	Alphaproteobacteria	Rhizobiales	Beijerinckiaceae	Rhodoblastus	330	0	0	0	0	0	0	0	0	0	0	3	0	0	0	0	0	0	0	0	0	0	0	0	0	0	14	0	25	0	0	0	0	0	0	33	0	0	0	0	14	0	0
OTU815	Shinella curvata_s1	Proteobacteria	Alphaproteobacteria	Rhizobiales	Rhizobiaceae	Shinella	172	0	0	0	0	0	0	0	21	0	0	0	0	0	0	0	0	0	0	0	0	0	0	0	0	0	51	0	0	0	0	0	0	0	0	0	0	0	0	0	0	0	0
OTU816	Bosea robiniae_s1	Proteobacteria	Alphaproteobacteria	Rhizobiales	Beijerinckiaceae	Bosea	302	0	0	0	0	0	0	0	3	3	0	9	0	0	0	0	0	0	0	0	0	0	0	0	0	0	143	0	0	19	0	0	0	0	0	32	0	0	0	0	16	0	0
OTU817	Shinella zoogloeoides_s1	Proteobacteria	Alphaproteobacteria	Rhizobiales	Rhizobiaceae	Shinella	254	0	0	0	0	0	12	0	0	0	0	0	0	8	0	0	0	0	0	0	0	0	0	0	0	0	23	0	0	0	0	0	0	0	0	13	0	0	0	0	0	13	0
OTU818	Ciceribacter selenitireducens_s1	Proteobacteria	Alphaproteobacteria	Rhizobiales	Rhizobiaceae	Allorhizobium-Neorhizobium-Pararhizobium-Rhizobium	58	0	0	0	0	0	0	0	0	2	0	6	0	0	0	0	0	0	0	0	0	0	0	0	0	0	0	0	0	0	0	0	0	0	0	0	0	0	0	0	0	0	0
OTU819	Acetobacteraceae_g_s_s1	Proteobacteria	Alphaproteobacteria	Acetobacterales	Acetobacteraceae	Acetobacteraceae_g	39	0	0	0	0	4	0	0	0	0	0	0	0	0	0	0	0	0	0	0	0	35	0	0	0	0	0	0	0	0	0	0	0	0	0	0	0	0	0	0	0	0	0
OTU820	Bosea vestrisii_s1	Proteobacteria	Alphaproteobacteria	Rhizobiales	Beijerinckiaceae	Bosea	58	0	0	0	0	0	0	0	0	0	0	0	0	0	0	0	0	0	0	0	0	0	0	0	0	0	4	0	0	0	0	0	0	0	0	15	0	0	0	0	17	0	0
OTU821	Allorhizobium borbori_s1	Proteobacteria	Alphaproteobacteria	Rhizobiales	Rhizobiaceae	Allorhizobium-Neorhizobium-Pararhizobium-Rhizobium	22	0	0	0	0	0	0	0	0	0	0	0	0	0	0	0	0	0	0	0	0	0	0	0	0	0	0	0	0	0	0	0	0	0	0	0	0	0	0	0	0	0	0
OTU822	Aquamicrobium terrae_s1	Proteobacteria	Alphaproteobacteria	Rhizobiales	Rhizobiaceae	Aquamicrobium	30	0	0	7	4	0	19	0	0	0	0	0	0	0	0	0	0	0	0	0	0	0	0	0	0	0	0	0	0	0	0	0	0	0	0	0	0	0	0	0	0	0	0
OTU823	Allorhizobium-Neorhizobium-Pararhizobium-Rhizobium_s_s1	Proteobacteria	Alphaproteobacteria	Rhizobiales	Rhizobiaceae	Allorhizobium-Neorhizobium-Pararhizobium-Rhizobium	24	0	0	0	0	0	2	0	0	0	0	0	0	0	0	0	0	0	0	0	0	0	0	0	0	0	0	0	0	0	0	0	0	0	0	0	0	0	0	0	6	0	0
OTU824	Aurantimonas coralicida_s1	Proteobacteria	Alphaproteobacteria	Rhizobiales	Rhizobiaceae	Aurantimonas	31	0	0	0	0	0	0	0	0	0	0	0	0	0	0	0	0	0	0	25	0	0	0	0	0	0	0	0	0	0	0	0	0	0	0	0	0	0	0	0	0	0	0
OTU825	Pseudahrensia_s_s2	Proteobacteria	Alphaproteobacteria	Rhizobiales	Rhizobiaceae	Pseudahrensia	24	0	0	0	0	0	0	0	0	0	0	0	0	0	0	0	0	0	0	0	0	0	0	0	0	0	0	0	0	0	0	0	0	3	0	0	0	0	0	0	0	0	0
OTU826	Rhizobium rosettiformans_s1	Proteobacteria	Alphaproteobacteria	Rhizobiales	Rhizobiaceae	Allorhizobium-Neorhizobium-Pararhizobium-Rhizobium	24	0	0	0	0	0	18	0	0	0	0	0	0	0	0	0	0	0	0	0	0	0	0	0	0	0	0	0	0	0	0	0	0	0	0	0	0	0	0	0	0	0	0
OTU827	Neoroseomonas lacus_s1	Proteobacteria	Alphaproteobacteria	Acetobacterales	Acetobacteraceae	Roseomonas	18	0	0	0	0	0	0	0	0	0	0	0	0	0	0	0	0	0	0	0	0	0	0	0	0	0	0	0	6	0	0	0	0	0	0	0	0	0	0	0	7	0	0
OTU828	Rhizobiaceae_g_s_s9	Proteobacteria	Alphaproteobacteria	Rhizobiales	Rhizobiaceae	Rhizobiaceae_g	13	0	0	0	0	0	0	0	0	0	0	0	0	0	0	0	0	0	0	0	0	0	0	0	0	0	0	0	0	0	0	0	0	2	0	0	0	0	0	0	0	0	0
OTU829	Shinella granuli_s1	Proteobacteria	Alphaproteobacteria	Rhizobiales	Rhizobiaceae	Shinella	24	0	0	0	0	0	0	0	0	0	0	2	0	7	0	0	0	0	0	0	0	0	0	0	0	0	0	0	0	0	0	0	0	0	0	0	0	0	0	0	0	0	0
OTU830	Pseudahrensia_s_s3	Proteobacteria	Alphaproteobacteria	Rhizobiales	Rhizobiaceae	Pseudahrensia	380	3	0	55	0	0	0	0	0	0	0	6	0	0	0	9	0	61	0	0	0	0	0	0	0	0	0	0	0	0	0	0	0	0	0	0	0	0	0	1	0	0	0
OTU831	Rhizobiaceae_g_s_s10	Proteobacteria	Alphaproteobacteria	Rhizobiales	Rhizobiaceae	Rhizobiaceae_g	183	0	0	10	0	0	0	0	0	0	0	0	0	0	0	8	0	9	0	0	0	0	0	0	0	0	0	0	0	0	0	0	0	0	0	0	0	0	0	0	0	0	0
OTU832	Rhizobiaceae_g_s_s11	Proteobacteria	Alphaproteobacteria	Rhizobiales	Rhizobiaceae	Rhizobiaceae_g	222	0	0	9	0	0	0	0	0	0	0	0	0	0	0	0	0	0	0	0	0	0	0	0	0	0	0	0	0	0	0	0	1	87	0	0	0	0	0	0	0	0	0
OTU833	Pseudahrensia_s_s4	Proteobacteria	Alphaproteobacteria	Rhizobiales	Rhizobiaceae	Pseudahrensia	55	0	0	0	0	0	0	0	0	0	0	0	0	0	0	0	0	0	0	0	0	0	0	0	0	0	0	0	0	0	0	0	0	0	0	0	0	0	0	0	0	0	0
OTU834	Rhizobiaceae_g_s_s12	Proteobacteria	Alphaproteobacteria	Rhizobiales	Rhizobiaceae	Rhizobiaceae_g	40	0	0	0	0	0	0	0	0	0	0	0	0	0	0	0	0	10	0	0	0	0	0	0	0	0	0	0	0	0	0	0	0	0	0	0	0	0	0	0	0	0	0
OTU835	Pseudahrensia_s_s5	Proteobacteria	Alphaproteobacteria	Rhizobiales	Rhizobiaceae	Pseudahrensia	75	0	0	2	0	0	0	0	0	0	0	0	0	0	0	0	0	13	0	0	0	0	0	0	0	0	0	0	0	0	0	0	0	0	0	0	0	0	0	0	0	0	0
OTU836	Pseudahrensia_s_s6	Proteobacteria	Alphaproteobacteria	Rhizobiales	Rhizobiaceae	Pseudahrensia	35	0	0	0	0	0	0	0	0	0	0	0	0	0	0	0	0	0	0	0	0	0	0	0	0	0	0	0	0	0	0	0	0	0	0	0	0	0	0	0	0	0	0
OTU837	Pseudahrensia_s_s7	Proteobacteria	Alphaproteobacteria	Rhizobiales	Rhizobiaceae	Pseudahrensia	27	0	0	0	2	0	0	0	0	0	0	0	0	0	0	0	0	0	0	0	0	0	0	0	0	0	0	0	0	0	0	0	0	6	0	0	0	0	0	0	0	0	0
OTU838	Allorhizobium-Neorhizobium-Pararhizobium-Rhizobium_s_s2	Proteobacteria	Alphaproteobacteria	Rhizobiales	Rhizobiaceae	Allorhizobium-Neorhizobium-Pararhizobium-Rhizobium	18	0	0	0	0	0	0	0	0	0	0	0	0	0	0	0	0	0	0	0	0	0	0	0	0	0	0	0	0	0	0	0	0	0	0	0	0	0	0	0	0	0	0
OTU839	Pedomicrobium_s_s1	Proteobacteria	Alphaproteobacteria	Rhizobiales	Hyphomicrobiaceae	Pedomicrobium	21	5	0	0	0	0	16	0	0	0	0	0	0	0	0	0	0	0	0	0	0	0	0	0	0	0	0	0	0	0	0	0	0	0	0	0	0	0	0	0	0	0	0
OTU840	Ahrensia marina_s1	Proteobacteria	Alphaproteobacteria	Rhizobiales	Rhizobiaceae	Ahrensia	24	0	0	0	0	0	0	0	0	0	0	0	0	0	0	0	0	0	0	0	0	0	0	0	0	0	0	0	0	0	0	0	0	0	0	0	0	0	0	0	0	0	0
OTU841	Pseudahrensia_s_s8	Proteobacteria	Alphaproteobacteria	Rhizobiales	Rhizobiaceae	Pseudahrensia	24	0	0	0	0	0	0	0	0	0	0	0	0	0	0	0	0	0	0	0	0	0	0	0	0	0	0	0	0	0	0	0	0	0	0	0	0	0	0	0	0	0	0
OTU842	Rhizobiaceae_g_s_s13	Proteobacteria	Alphaproteobacteria	Rhizobiales	Rhizobiaceae	Rhizobiaceae_g	16	0	0	0	0	0	0	0	0	0	0	0	0	0	0	0	0	5	0	0	0	0	0	0	0	0	0	0	0	0	0	0	0	0	0	0	0	0	0	0	0	0	0
OTU843	Filomicrobium_s_s1	Proteobacteria	Alphaproteobacteria	Rhizobiales	Hyphomicrobiaceae	Filomicrobium	15	0	0	0	0	0	0	0	0	0	0	0	0	0	0	0	0	0	0	0	0	0	0	0	0	0	0	0	0	0	0	0	0	0	0	0	0	0	0	0	0	0	0
OTU844	Shinella zoogloeoides_s2	Proteobacteria	Alphaproteobacteria	Rhizobiales	Rhizobiaceae	Shinella	57	0	0	0	0	0	0	0	0	0	0	0	0	0	0	0	0	0	0	0	0	0	0	0	0	0	0	0	0	0	0	0	0	0	0	0	0	0	0	0	1	0	0
OTU845	Rhizobiales Incertae Sedis_g_s_s1	Proteobacteria	Alphaproteobacteria	Rhizobiales	Rhizobiales Incertae Sedis	Rhizobiales Incertae Sedis_g	45	0	0	0	0	0	0	2	0	0	0	0	0	0	0	0	0	0	0	0	0	0	0	0	0	0	12	0	0	0	0	0	0	0	0	0	0	0	0	0	0	0	0
OTU846	Agrobacterium pusense_s1	Proteobacteria	Alphaproteobacteria	Rhizobiales	Rhizobiaceae	Allorhizobium-Neorhizobium-Pararhizobium-Rhizobium	27	0	0	0	0	0	0	0	13	0	0	0	0	0	0	0	0	0	0	0	0	0	0	0	0	0	13	0	0	0	0	0	0	0	0	0	0	0	0	0	0	0	0
OTU847	Xanthobacter agilis_s1	Proteobacteria	Alphaproteobacteria	Rhizobiales	Xanthobacteraceae	Xanthobacter	1329	0	0	0	0	0	14	0	0	0	0	0	0	1112	0	0	0	0	0	0	0	0	0	82	0	0	0	0	21	0	0	0	0	0	0	19	0	0	0	0	19	0	0
OTU848	Rhizobium daejeonense_s1	Proteobacteria	Alphaproteobacteria	Rhizobiales	Rhizobiaceae	Allorhizobium-Neorhizobium-Pararhizobium-Rhizobium	15	0	0	0	0	0	0	0	0	0	0	3	0	1	0	0	0	0	0	0	0	0	0	0	0	0	0	0	0	0	0	0	0	0	0	0	0	0	0	0	10	0	0
OTU849	Parasynechococcus marenigrum_s1	Cyanobacteria	Cyanobacteriia	Synechococcales	Cyanobiaceae	Synechococcus CC9902	29	0	0	0	0	0	0	0	0	0	0	0	0	0	0	0	0	0	0	0	0	0	0	0	0	0	0	0	0	0	0	0	0	0	0	0	0	0	0	0	0	0	0
OTU850	Lichenibacterium ramalinae_s1	Proteobacteria	Alphaproteobacteria	Rhizobiales	Beijerinckiaceae	1174-901-12	29	0	0	0	9	0	0	0	0	0	0	0	0	0	0	0	0	0	0	0	0	20	0	0	0	0	0	0	0	0	0	0	0	0	0	0	0	0	0	0	0	0	0
OTU851	Chelatococcus_s_s1	Proteobacteria	Alphaproteobacteria	Rhizobiales	Beijerinckiaceae	Chelatococcus	28	0	0	0	0	0	0	0	0	0	0	0	0	0	0	0	0	0	0	0	0	0	0	0	0	0	0	0	4	0	0	0	0	0	0	8	0	0	0	0	0	0	0
OTU852	Xanthobacter autotrophicus_s1	Proteobacteria	Alphaproteobacteria	Rhizobiales	Xanthobacteraceae	Xanthobacter	20	0	0	0	0	0	0	0	0	0	0	0	0	0	0	0	0	0	0	0	0	0	0	0	0	0	0	0	9	0	0	0	0	0	0	0	0	0	0	0	0	0	0
OTU853	Rhizobiales Incertae Sedis_g_s_s2	Proteobacteria	Alphaproteobacteria	Rhizobiales	Rhizobiales Incertae Sedis	Rhizobiales Incertae Sedis_g	25	0	0	0	0	0	0	0	0	0	0	0	0	0	0	0	0	0	0	0	0	0	0	0	0	0	2	0	11	0	0	0	0	0	0	0	0	0	0	0	0	0	0
OTU854	Mesorhizobium_s_s1	Proteobacteria	Alphaproteobacteria	Rhizobiales	Rhizobiaceae	Mesorhizobium	21	0	0	0	0	0	0	0	0	0	0	0	0	0	0	0	0	0	0	0	0	0	0	0	0	0	0	0	0	0	0	0	0	0	0	0	0	0	0	0	0	16	0
OTU855	Methylobacterium oxalidis_s1	Proteobacteria	Alphaproteobacteria	Rhizobiales	Beijerinckiaceae	Methylobacterium-Methylorubrum	13	0	0	0	0	0	0	0	1	0	0	0	0	0	0	0	0	0	0	0	0	12	0	0	0	0	0	0	0	0	0	0	0	0	0	0	0	0	0	0	0	0	0
OTU856	Phyllobacterium myrsinacearum_s1	Proteobacteria	Alphaproteobacteria	Rhizobiales	Rhizobiaceae	Phyllobacterium	14	0	0	0	0	0	0	0	0	0	0	0	0	0	0	0	0	0	0	0	0	0	0	0	0	0	0	0	0	0	0	0	0	0	0	10	0	0	0	0	2	0	0
OTU857	Shinella_s_s1	Proteobacteria	Alphaproteobacteria	Rhizobiales	Rhizobiaceae	Shinella	12	0	0	0	0	0	0	0	0	0	0	0	0	0	0	0	0	0	0	0	0	0	0	0	0	0	9	0	0	0	0	0	0	0	0	0	0	0	0	0	0	0	0
OTU858	Pseudochrobactrum saccharolyticum_s1	Proteobacteria	Alphaproteobacteria	Rhizobiales	Rhizobiaceae	Pseudochrobactrum	90	0	0	0	0	0	0	0	0	0	0	0	0	16	0	6	0	0	0	0	0	0	0	0	0	0	0	0	0	0	0	0	0	0	0	0	0	0	0	0	9	0	0
OTU859	Sphingomicrobium marinum_s1	Proteobacteria	Alphaproteobacteria	Sphingomonadales	Sphingomonadaceae	Sphingomicrobium	112	0	0	0	0	0	0	0	0	0	0	0	0	0	0	0	0	0	0	93	0	0	0	0	0	0	0	0	0	12	0	0	0	0	0	0	0	0	0	0	0	0	0
OTU860	Roseibium algae_s1	Proteobacteria	Alphaproteobacteria	Rhizobiales	Stappiaceae	Labrenzia	37	0	0	0	0	0	0	0	0	0	0	0	0	30	0	0	0	0	6	0	0	0	0	0	0	0	0	0	0	0	0	0	1	0	0	0	0	0	0	0	0	0	0
OTU861	Sphingomicrobium_s_s1	Proteobacteria	Alphaproteobacteria	Sphingomonadales	Sphingomonadaceae	Sphingomicrobium	82	0	0	0	0	0	0	0	0	0	0	0	0	0	0	0	0	0	0	41	0	0	3	0	0	0	0	0	0	0	0	0	0	0	0	0	0	0	0	0	0	0	0
OTU862	Hyphomicrobium_s_s1	Proteobacteria	Alphaproteobacteria	Rhizobiales	Hyphomicrobiaceae	Hyphomicrobium	64	0	0	0	0	0	0	0	0	0	0	0	0	0	0	0	0	0	0	0	0	0	0	0	0	0	0	0	0	0	0	0	0	0	0	0	0	0	0	0	0	53	0
OTU863	Sphingomicrobium_s_s2	Proteobacteria	Alphaproteobacteria	Sphingomonadales	Sphingomonadaceae	Sphingomicrobium	92	0	0	0	0	0	0	0	0	0	0	0	0	0	0	0	0	0	0	57	0	0	0	0	0	0	0	0	0	8	0	0	0	0	0	0	0	0	0	0	0	0	0
OTU864	Sphingomicrobium_s_s3	Proteobacteria	Alphaproteobacteria	Sphingomonadales	Sphingomonadaceae	Sphingomicrobium	33	0	0	0	0	0	0	0	0	0	0	0	0	0	0	0	0	0	0	0	0	0	0	0	0	0	0	0	0	0	0	0	0	0	0	0	0	0	0	0	0	0	0
OTU865	Pseudochrobactrum_s_s1	Proteobacteria	Alphaproteobacteria	Rhizobiales	Rhizobiaceae	Pseudochrobactrum	49	0	0	0	0	0	0	0	0	0	0	0	0	0	0	0	0	0	0	0	0	0	0	0	0	0	0	0	0	0	0	0	0	0	0	0	0	0	0	0	3	0	0
OTU866	Sphingomicrobium flavum_s1	Proteobacteria	Alphaproteobacteria	Sphingomonadales	Sphingomonadaceae	Sphingomicrobium	18	0	0	0	0	0	0	0	0	0	0	0	0	0	0	0	0	0	0	0	0	0	11	0	0	0	0	0	0	0	0	0	0	0	0	0	0	0	0	0	0	0	0
OTU867	Rhizobiaceae_g_s_s14	Proteobacteria	Alphaproteobacteria	Rhizobiales	Rhizobiaceae	Rhizobiaceae_g	16	0	0	0	0	0	0	0	0	0	0	0	0	0	0	0	0	0	0	0	0	0	0	0	0	0	0	0	0	0	0	0	0	0	0	0	0	0	0	0	0	0	0
OTU868	Roseibium marinum_s1	Proteobacteria	Alphaproteobacteria	Rhizobiales	Stappiaceae	Labrenzia	107	0	0	0	3	0	0	0	0	0	0	0	0	14	0	0	0	0	0	0	0	0	0	0	0	0	0	0	0	0	0	0	7	20	0	0	0	0	0	0	0	0	0
OTU869	Roseibium sediminis_s1	Proteobacteria	Alphaproteobacteria	Rhizobiales	Stappiaceae	Roseibium	79	0	0	0	0	0	0	0	0	0	0	0	0	0	0	0	0	0	0	0	0	0	0	64	0	0	0	0	0	0	0	0	0	0	0	0	0	0	0	0	0	0	0
OTU870	Brucella lupini_s1	Proteobacteria	Alphaproteobacteria	Rhizobiales	Rhizobiaceae	Ochrobactrum	30	0	0	0	0	3	0	0	0	0	0	0	0	0	0	0	0	0	0	0	0	0	0	0	0	0	12	0	0	0	0	0	0	0	0	7	0	0	0	0	0	0	0
OTU871	Methylobacterium brachiatum_s1	Proteobacteria	Alphaproteobacteria	Rhizobiales	Beijerinckiaceae	Methylobacterium-Methylorubrum	26	0	0	0	0	0	0	0	0	8	0	0	0	0	0	0	0	0	0	0	0	0	0	0	0	0	0	0	0	0	0	0	0	0	0	0	0	0	0	0	0	18	0
OTU872	Brucella pseudogrignonensis_s1	Proteobacteria	Alphaproteobacteria	Rhizobiales	Rhizobiaceae	Ochrobactrum	45	0	0	0	0	0	0	0	0	0	0	7	0	0	0	0	0	0	0	0	0	0	0	0	0	0	0	0	0	0	0	0	0	0	0	0	0	0	0	0	0	0	0
OTU873	Beijerinckiaceae_g_s_s1	Proteobacteria	Alphaproteobacteria	Rhizobiales	Beijerinckiaceae	Beijerinckiaceae_g	50	0	0	0	0	0	0	0	0	0	0	0	0	0	0	0	0	0	0	18	0	32	0	0	0	0	0	0	0	0	0	0	0	0	0	0	0	0	0	0	0	0	0
OTU874	Devosia submarina_s1	Proteobacteria	Alphaproteobacteria	Rhizobiales	Devosiaceae	Devosia	30	0	0	0	0	15	0	0	15	0	0	0	0	0	0	0	0	0	0	0	0	0	0	0	0	0	0	0	0	0	0	0	0	0	0	0	0	0	0	0	0	0	0
OTU875	Phenylobacterium haematophilum_s1	Proteobacteria	Alphaproteobacteria	Caulobacterales	Caulobacteraceae	Phenylobacterium	43	0	0	0	0	0	0	0	0	0	0	0	0	0	0	0	0	0	0	0	0	0	0	0	0	0	0	0	0	0	0	0	0	0	0	0	0	0	0	0	0	0	0
OTU876	Brucella rhizosphaerae_s1	Proteobacteria	Alphaproteobacteria	Rhizobiales	Rhizobiaceae	Ochrobactrum	23	0	0	0	0	0	0	0	0	0	0	0	0	0	0	0	0	0	0	0	0	0	0	0	0	0	3	0	0	0	0	0	0	0	0	0	0	0	0	0	8	0	0
OTU877	Filomicrobium_s_s2	Proteobacteria	Alphaproteobacteria	Rhizobiales	Hyphomicrobiaceae	Filomicrobium	35	0	0	0	11	0	0	0	0	0	0	0	0	0	0	0	0	0	0	2	0	0	0	0	0	0	0	0	0	7	0	0	0	0	0	0	0	0	0	0	0	0	0
OTU878	Pseudoruegeria limi_s1	Proteobacteria	Alphaproteobacteria	Rhodobacterales	Rhodobacteraceae	Pseudoruegeria	72	0	0	0	6	0	0	0	0	0	0	0	0	0	0	0	0	2	0	0	0	0	0	0	0	0	0	0	0	5	0	0	0	2	0	0	0	0	0	0	0	0	0
OTU879	Amaricoccus_s_s1	Proteobacteria	Alphaproteobacteria	Rhodobacterales	Rhodobacteraceae	Amaricoccus	18	0	0	0	0	0	0	0	0	0	0	0	0	0	0	0	0	0	0	0	0	0	0	0	0	0	10	0	0	0	0	0	0	0	0	0	0	0	0	0	5	0	0
OTU880	Pseudorhodobacter_s_s1	Proteobacteria	Alphaproteobacteria	Rhodobacterales	Rhodobacteraceae	Pseudorhodobacter	29	0	0	0	0	0	0	0	0	0	0	0	0	0	0	0	0	0	0	0	0	0	0	0	0	0	0	0	0	0	0	0	0	0	0	0	0	0	0	0	0	0	0
OTU881	Rhizobiales_f_g_s_s1	Proteobacteria	Alphaproteobacteria	Rhizobiales	Rhizobiales_f	Rhizobiales_f_g	22	0	0	0	0	0	0	0	0	0	0	0	0	0	0	0	0	0	0	0	0	0	0	0	0	0	0	0	0	0	0	0	0	0	0	0	0	0	0	0	0	0	0
OTU882	Pseudophaeobacter_s_s1	Proteobacteria	Alphaproteobacteria	Rhodobacterales	Rhodobacteraceae	Pseudophaeobacter	16	0	0	0	0	0	0	0	0	0	0	0	0	0	0	0	0	0	0	0	0	0	0	0	0	0	0	0	0	0	0	0	0	4	0	0	0	0	0	0	0	0	0
OTU883	Paracoccus_s_s2	Proteobacteria	Alphaproteobacteria	Rhodobacterales	Rhodobacteraceae	Paracoccus	37	0	0	0	0	0	4	0	0	0	0	5	0	0	0	0	0	0	0	6	0	0	0	0	0	0	2	0	0	0	0	0	0	0	0	7	0	0	0	0	0	0	0
OTU884	TM7x_s_s1	Patescibacteria	Saccharimonadia	Saccharimonadales	Saccharimonadaceae	TM7x	24	0	0	0	0	0	0	0	0	0	0	0	0	0	0	0	0	0	0	0	0	0	8	0	0	0	0	0	0	0	0	0	0	3	0	0	0	0	0	0	0	0	0
OTU885	Saccharimonadales_f_g_s_s7	Patescibacteria	Saccharimonadia	Saccharimonadales	Saccharimonadales_f	Saccharimonadales_f_g	99	0	0	0	0	0	0	0	0	0	0	0	0	0	0	0	0	0	0	0	0	0	0	0	0	0	0	0	33	0	0	0	0	0	0	1	0	0	0	0	0	0	0
OTU886	TM7a_s_s2	Patescibacteria	Saccharimonadia	Saccharimonadales	Saccharimonadaceae	TM7a	60	0	0	4	0	0	0	0	0	2	0	7	0	0	0	0	0	0	0	0	0	0	0	0	0	0	29	0	0	0	0	0	0	0	0	0	0	0	0	0	0	2	0
OTU887	Saccharimonadales_f_g_s_s8	Patescibacteria	Saccharimonadia	Saccharimonadales	Saccharimonadales_f	Saccharimonadales_f_g	47	0	0	0	0	0	0	0	0	0	0	0	0	0	0	0	0	0	0	0	0	0	0	0	0	0	29	0	0	0	0	0	0	0	0	0	0	0	0	0	0	0	0
OTU888	TM7a_s_s3	Patescibacteria	Saccharimonadia	Saccharimonadales	Saccharimonadaceae	TM7a	22	0	0	0	0	0	0	0	0	0	0	0	0	0	0	0	0	0	0	0	0	0	0	0	0	0	9	0	0	0	0	0	0	0	0	0	0	0	0	0	0	0	0
OTU889	Saccharimonadaceae_g_s_s1	Patescibacteria	Saccharimonadia	Saccharimonadales	Saccharimonadaceae	Saccharimonadaceae_g	36	0	0	0	0	0	0	0	0	0	0	5	0	0	0	5	0	0	0	0	0	0	0	0	0	0	0	0	0	0	0	0	0	0	0	0	0	0	0	0	0	0	0
OTU890	TM7a_s_s4	Patescibacteria	Saccharimonadia	Saccharimonadales	Saccharimonadaceae	TM7a	25	0	0	0	0	0	0	0	0	0	0	0	0	0	0	0	0	0	0	0	0	0	0	0	0	0	0	0	0	0	0	0	0	0	0	0	0	0	0	0	0	0	0
OTU891	TM7a_s_s5	Patescibacteria	Saccharimonadia	Saccharimonadales	Saccharimonadaceae	TM7a	11	0	0	0	0	0	0	0	0	0	0	0	0	0	0	0	0	0	0	4	0	0	0	0	0	0	0	0	0	0	0	0	0	0	0	0	0	0	0	0	0	0	0
OTU892	Saccharimonadales_f_g_s_s9	Patescibacteria	Saccharimonadia	Saccharimonadales	Saccharimonadales_f	Saccharimonadales_f_g	24	0	0	0	0	0	9	0	0	0	0	6	0	0	0	0	0	0	0	0	0	0	0	0	0	0	0	0	0	0	0	0	0	0	0	0	0	0	0	0	4	0	0
OTU893	Rhodobacteraceae_g_s_s1	Proteobacteria	Alphaproteobacteria	Rhodobacterales	Rhodobacteraceae	Rhodobacteraceae_g	21	0	0	0	0	0	0	0	0	0	0	0	0	0	0	0	0	0	0	14	0	0	0	0	0	0	0	0	0	0	0	0	0	0	0	0	0	0	0	0	0	0	0
OTU894	Saccharimonadales_f_g_s_s10	Patescibacteria	Saccharimonadia	Saccharimonadales	Saccharimonadales_f	Saccharimonadales_f_g	37	0	0	0	0	0	0	0	0	0	0	0	0	0	0	0	0	0	0	0	0	0	0	0	0	0	0	0	0	0	0	0	0	0	0	0	0	0	0	0	0	18	0
OTU895	Saccharimonadales_f_g_s_s11	Patescibacteria	Saccharimonadia	Saccharimonadales	Saccharimonadales_f	Saccharimonadales_f_g	42	0	0	0	0	0	0	0	0	0	0	0	0	0	0	0	0	0	0	0	0	0	0	0	0	0	0	0	0	0	0	0	0	0	0	0	0	0	0	0	0	0	0
OTU896	Pseudoruegeria_s_s1	Proteobacteria	Alphaproteobacteria	Rhodobacterales	Rhodobacteraceae	Pseudoruegeria	32	0	0	0	3	0	0	0	0	0	0	0	0	0	0	0	0	0	0	0	0	0	0	0	0	0	0	0	0	0	0	0	0	6	0	0	0	0	0	0	0	0	0
OTU897	Pseudoruegeria_s_s2	Proteobacteria	Alphaproteobacteria	Rhodobacterales	Rhodobacteraceae	Pseudoruegeria	106	0	0	0	0	0	8	0	0	0	0	0	0	0	0	0	0	0	0	0	0	0	0	0	0	0	0	0	0	0	0	0	0	10	0	0	0	0	0	0	0	0	0
OTU898	Pseudoruegeria_s_s3	Proteobacteria	Alphaproteobacteria	Rhodobacterales	Rhodobacteraceae	Pseudoruegeria	48	0	0	0	0	0	0	0	0	0	0	0	0	0	0	0	0	0	0	0	0	0	0	0	0	0	0	0	0	0	0	0	0	12	0	0	0	0	0	0	0	0	0
OTU899	Saccharimonadales_f_g_s_s12	Patescibacteria	Saccharimonadia	Saccharimonadales	Saccharimonadales_f	Saccharimonadales_f_g	67	0	0	0	0	0	0	0	0	0	0	0	0	0	0	0	0	0	0	0	0	0	0	0	0	0	0	0	0	0	0	0	0	0	0	0	0	0	0	0	0	61	0
OTU900	Falsihalocynthiibacter arcticus_s1	Proteobacteria	Alphaproteobacteria	Rhodobacterales	Rhodobacteraceae	Halocynthiibacter	57	0	0	0	0	0	0	0	0	0	0	0	0	0	0	0	0	0	0	0	0	0	0	0	0	0	0	0	0	0	0	0	0	0	0	0	0	0	0	0	0	0	0
OTU901	Rhodobacteraceae_g_s_s2	Proteobacteria	Alphaproteobacteria	Rhodobacterales	Rhodobacteraceae	Rhodobacteraceae_g	15	0	0	0	0	0	0	0	0	0	0	0	0	0	0	0	0	0	0	0	0	0	14	0	0	0	0	0	0	1	0	0	0	0	0	0	0	0	0	0	0	0	0
OTU902	Boseongicola aestuarii_s1	Proteobacteria	Alphaproteobacteria	Rhodobacterales	Rhodobacteraceae	Boseongicola	18	0	0	0	0	0	0	0	0	0	0	0	0	0	0	0	0	0	0	0	0	0	0	0	0	0	0	0	0	0	0	0	0	0	0	0	0	0	0	0	0	0	0
OTU903	Aliiruegeria sabulilitoris_s1	Proteobacteria	Alphaproteobacteria	Rhodobacterales	Rhodobacteraceae	Pseudoruegeria	214	0	0	0	26	0	16	0	0	0	0	0	0	0	0	0	0	0	1	0	0	0	0	0	0	0	0	0	0	0	0	0	0	26	0	0	0	0	0	0	0	0	0
OTU904	Roseovarius dicentrarchi_s1	Proteobacteria	Alphaproteobacteria	Rhodobacterales	Rhodobacteraceae	Roseovarius	160	0	0	0	0	0	0	0	0	0	0	0	0	0	0	0	0	0	0	0	0	0	0	0	0	0	0	0	0	0	0	0	0	17	0	0	0	0	0	0	0	0	0
OTU905	Saccharimonadales_f_g_s_s13	Patescibacteria	Saccharimonadia	Saccharimonadales	Saccharimonadales_f	Saccharimonadales_f_g	139	0	0	0	0	0	0	0	0	0	0	0	0	0	0	0	0	0	0	0	0	0	0	0	0	0	0	0	0	0	0	0	0	0	0	0	0	0	0	0	0	57	0
OTU906	Pacificibacter marinus_s1	Proteobacteria	Alphaproteobacteria	Rhodobacterales	Rhodobacteraceae	Pacificibacter	32	0	0	0	0	0	0	0	0	0	0	0	0	0	0	0	0	0	0	0	0	0	0	0	0	0	0	0	0	0	0	0	0	0	0	0	0	0	0	0	0	0	0
OTU907	Pseudoruegeria_s_s4	Proteobacteria	Alphaproteobacteria	Rhodobacterales	Rhodobacteraceae	Pseudoruegeria	22	0	0	0	0	0	0	0	0	0	0	0	0	0	0	0	0	0	0	0	0	0	0	0	0	0	0	0	0	0	0	0	0	8	0	0	0	0	0	0	0	0	0
OTU908	TM7a_s_s6	Patescibacteria	Saccharimonadia	Saccharimonadales	Saccharimonadaceae	TM7a	370	0	0	0	0	2	10	0	0	0	0	11	0	0	0	0	0	0	0	8	0	0	0	0	0	0	124	0	0	0	0	0	0	0	0	0	0	0	0	0	6	39	0
OTU909	Sinirhodobacter huangdaonensis_s1	Proteobacteria	Alphaproteobacteria	Rhodobacterales	Rhodobacteraceae	Paenirhodobacter	263	0	0	0	0	0	14	0	0	0	0	3	0	40	0	7	0	0	0	0	0	0	0	2	0	0	0	0	15	0	0	0	0	0	0	0	0	0	0	0	56	0	0
OTU910	Rhodobacteraceae_g_s_s3	Proteobacteria	Alphaproteobacteria	Rhodobacterales	Rhodobacteraceae	Rhodobacteraceae_g	165	0	0	0	0	0	0	0	0	0	0	0	0	0	0	0	0	0	0	113	0	0	0	0	0	0	0	0	0	28	0	0	0	0	0	0	0	0	0	0	0	0	0
OTU911	Aliiroseovarius sediminilitoris_s1	Proteobacteria	Alphaproteobacteria	Rhodobacterales	Rhodobacteraceae	Aliiroseovarius	104	0	0	0	0	0	0	0	0	0	0	0	0	0	0	0	0	0	0	0	0	0	0	0	0	0	0	0	0	0	5	0	0	37	0	0	0	0	0	0	0	0	0
OTU912	Rhodobacteraceae_g_s_s4	Proteobacteria	Alphaproteobacteria	Rhodobacterales	Rhodobacteraceae	Rhodobacteraceae_g	193	0	0	23	0	0	0	0	0	0	0	0	0	0	0	0	0	28	0	0	0	0	0	0	0	0	0	0	0	0	0	0	0	0	0	0	0	0	0	0	0	0	0
OTU913	Pseudothioclava nitratireducens_s1	Proteobacteria	Alphaproteobacteria	Rhodobacterales	Rhodobacteraceae	Thioclava	62	0	0	0	0	0	0	0	0	0	0	0	0	0	0	0	0	0	0	0	0	0	0	0	0	0	0	0	0	0	0	0	0	2	0	0	0	0	0	0	0	0	0
OTU914	Aliiroseovarius_s_s1	Proteobacteria	Alphaproteobacteria	Rhodobacterales	Rhodobacteraceae	Aliiroseovarius	1390	0	0	0	0	0	0	0	0	0	0	0	0	0	0	0	0	0	0	0	0	0	0	80	0	0	0	0	0	0	0	0	0	0	0	0	0	0	0	0	0	0	0
OTU915	TM7a_s_s7	Patescibacteria	Saccharimonadia	Saccharimonadales	Saccharimonadaceae	TM7a	23	0	0	0	0	0	0	0	0	0	0	7	0	0	0	0	0	0	0	0	0	0	0	0	0	0	0	0	0	0	0	0	0	0	0	0	0	0	0	0	5	0	0
OTU916	Oceaniovalibus_s_s1	Proteobacteria	Alphaproteobacteria	Rhodobacterales	Rhodobacteraceae	Oceaniovalibus	17	0	0	0	0	0	0	0	0	0	0	0	0	0	0	0	0	0	0	0	4	0	12	0	0	0	0	0	0	0	0	0	0	1	0	0	0	0	0	0	0	0	0
OTU917	Arenibacillus arenosus_s1	Proteobacteria	Alphaproteobacteria	Rhodobacterales	Rhodobacteraceae	Defluviimonas	9931	0	0	172	9	0	62	0	158	1	34	28	0	0	0	39	0	0	0	924	2	0	13	0	0	0	3	0	0	0	9	8	0	1331	9	0	0	0	0	0	0	0	0
OTU918	Roseovarius gaetbuli_s1	Proteobacteria	Alphaproteobacteria	Rhodobacterales	Rhodobacteraceae	Roseovarius	18	0	0	0	0	0	0	0	0	0	0	0	0	0	0	0	0	0	0	0	0	0	0	0	0	0	0	0	0	0	0	0	0	0	0	0	0	0	0	0	0	0	0
OTU919	Boseongicola_s_s1	Proteobacteria	Alphaproteobacteria	Rhodobacterales	Rhodobacteraceae	Boseongicola	12	0	0	0	0	0	0	0	0	0	0	0	0	0	0	0	0	0	0	0	0	0	6	0	0	0	0	0	0	0	0	0	0	0	0	0	0	0	0	0	0	0	0
OTU920	Rhodobacteraceae_g_s_s5	Proteobacteria	Alphaproteobacteria	Rhodobacterales	Rhodobacteraceae	Rhodobacteraceae_g	12	0	0	0	0	0	0	0	0	0	0	0	0	0	0	0	0	0	0	0	0	0	0	0	0	0	0	0	0	0	0	0	0	6	0	0	0	0	0	0	0	0	0
OTU921	Rhodobacteraceae_g_s_s6	Proteobacteria	Alphaproteobacteria	Rhodobacterales	Rhodobacteraceae	Rhodobacteraceae_g	292	0	0	24	0	0	0	0	0	0	0	0	0	0	0	6	0	0	0	0	0	0	0	0	0	0	0	0	0	0	0	0	0	0	0	0	0	0	0	0	0	0	0
OTU922	Tropicimonas sediminicola_s1	Proteobacteria	Alphaproteobacteria	Rhodobacterales	Rhodobacteraceae	Tropicimonas	92	0	0	0	0	0	0	0	0	0	0	0	0	0	0	0	0	0	0	5	0	0	0	0	0	0	0	0	0	0	0	0	0	10	0	0	0	0	0	0	0	0	0
OTU923	Saccharimonadaceae_g_s_s2	Patescibacteria	Saccharimonadia	Saccharimonadales	Saccharimonadaceae	Saccharimonadaceae_g	102	0	0	0	0	0	36	0	0	7	0	9	0	0	0	0	0	0	0	9	0	0	0	0	0	0	9	0	0	0	0	0	0	0	0	0	0	0	0	0	0	0	0
OTU924	Pseudoruegeria aestuarii_s1	Proteobacteria	Alphaproteobacteria	Rhodobacterales	Rhodobacteraceae	Pseudoruegeria	77	0	0	0	26	2	2	0	0	0	0	0	0	0	0	0	0	0	0	0	0	0	0	0	0	0	0	0	0	0	0	0	0	5	0	0	0	0	0	0	0	0	0
OTU925	Tropicimonas_s_s1	Proteobacteria	Alphaproteobacteria	Rhodobacterales	Rhodobacteraceae	Tropicimonas	89	0	0	0	0	0	0	0	0	0	0	0	0	0	0	0	0	0	0	0	0	0	0	0	0	0	0	0	25	0	0	0	0	0	0	0	0	0	0	0	0	0	0
OTU926	Pseudoruegeria_s_s5	Proteobacteria	Alphaproteobacteria	Rhodobacterales	Rhodobacteraceae	Pseudoruegeria	78	0	0	0	2	0	0	0	0	0	0	2	0	0	0	0	0	0	0	0	0	0	0	0	0	0	0	0	0	0	0	0	0	0	0	0	0	0	0	0	0	0	0
OTU927	Litorisediminivivens gilvus_s1	Proteobacteria	Alphaproteobacteria	Rhodobacterales	Rhodobacteraceae	Litorisediminivivens	48	0	0	0	0	0	0	0	0	0	0	0	0	0	0	0	0	0	0	12	0	0	1	0	0	0	0	0	0	0	0	0	0	0	0	0	6	0	0	0	0	0	0
OTU928	Saccharimonadaceae_g_s_s3	Patescibacteria	Saccharimonadia	Saccharimonadales	Saccharimonadaceae	Saccharimonadaceae_g	29	0	0	0	0	0	0	0	0	1	0	0	0	0	0	0	0	0	0	0	0	0	0	0	0	0	28	0	0	0	0	0	0	0	0	0	0	0	0	0	0	0	0
OTU929	Actibacterium_s_s1	Proteobacteria	Alphaproteobacteria	Rhodobacterales	Rhodobacteraceae	Actibacterium	232	0	0	0	0	0	0	0	0	0	0	0	0	0	0	0	0	0	0	0	0	0	0	0	0	0	0	0	0	0	0	0	0	3	0	0	0	0	0	0	0	0	0
OTU930	Roseobacter clade CHAB-I-5 lineage_s_s1	Proteobacteria	Alphaproteobacteria	Rhodobacterales	Rhodobacteraceae	Roseobacter clade CHAB-I-5 lineage	519	0	0	0	0	0	6	0	0	0	0	0	0	0	0	0	0	0	0	0	0	0	0	0	0	0	0	0	0	0	0	0	0	9	0	0	0	0	0	0	0	0	0
OTU931	Octadecabacter ascidiaceicola_s1	Proteobacteria	Alphaproteobacteria	Rhodobacterales	Rhodobacteraceae	Octadecabacter	287	0	0	0	0	0	0	0	0	0	0	0	0	0	0	0	0	0	2	3	0	0	0	0	0	0	0	0	0	0	1	0	0	33	0	0	0	0	0	0	0	0	0
OTU932	Yoonia-Loktanella_s_s1	Proteobacteria	Alphaproteobacteria	Rhodobacterales	Rhodobacteraceae	Yoonia-Loktanella	199	0	0	0	0	0	0	0	0	0	0	0	0	0	0	0	0	0	0	0	0	0	0	0	0	0	0	0	0	0	0	0	0	8	0	0	0	0	0	0	0	0	0
OTU933	Paenirhodobacter enshiensis_s1	Proteobacteria	Alphaproteobacteria	Rhodobacterales	Rhodobacteraceae	Paenirhodobacter	599	0	0	0	0	0	291	0	0	0	0	7	0	0	0	0	0	0	0	0	0	0	0	0	0	0	34	0	0	0	0	0	0	0	0	0	0	0	0	0	49	0	0
OTU934	Yoonia-Loktanella_s_s2	Proteobacteria	Alphaproteobacteria	Rhodobacterales	Rhodobacteraceae	Yoonia-Loktanella	225	0	0	0	0	0	0	0	0	0	0	0	0	0	0	0	0	0	0	0	0	0	0	0	0	0	0	0	0	0	3	0	0	6	0	0	0	0	0	0	0	0	0
OTU935	Pelagimonas varians_s1	Proteobacteria	Alphaproteobacteria	Rhodobacterales	Rhodobacteraceae	Pelagimonas	112	0	0	0	0	0	0	0	0	0	0	0	0	0	0	0	0	0	0	0	0	0	0	0	0	0	0	0	0	0	0	0	0	2	0	0	0	0	0	0	0	0	0
OTU936	Litoreibacter ascidiaceicola_s1	Proteobacteria	Alphaproteobacteria	Rhodobacterales	Rhodobacteraceae	Litoreibacter	207	0	0	0	0	0	0	0	0	0	0	0	0	0	0	0	0	0	0	0	0	0	0	0	0	0	0	0	0	0	2	0	0	61	0	0	0	0	0	0	0	0	0
OTU937	Jannaschia_s_s1	Proteobacteria	Alphaproteobacteria	Rhodobacterales	Rhodobacteraceae	Jannaschia	94	0	0	14	0	0	0	0	0	0	16	0	0	0	0	0	0	0	0	0	0	0	0	0	0	0	0	0	0	0	0	0	0	0	0	0	0	0	0	0	0	0	0
OTU938	Amaricoccus_s_s2	Proteobacteria	Alphaproteobacteria	Rhodobacterales	Rhodobacteraceae	Amaricoccus	62	0	0	0	0	0	0	0	0	0	0	0	0	0	0	0	0	0	0	0	0	0	0	0	0	0	0	0	0	0	0	0	0	0	0	0	0	0	0	0	0	0	0
OTU939	Rhodobacteraceae_g_s_s7	Proteobacteria	Alphaproteobacteria	Rhodobacterales	Rhodobacteraceae	Rhodobacteraceae_g	56	0	0	0	5	0	0	0	0	0	0	0	0	0	0	0	0	0	0	0	0	0	0	0	0	0	5	0	14	0	0	0	0	0	0	0	0	0	0	0	0	0	0
OTU940	Amaricoccus_s_s3	Proteobacteria	Alphaproteobacteria	Rhodobacterales	Rhodobacteraceae	Amaricoccus	97	0	0	0	5	0	0	0	0	0	0	0	0	0	0	0	0	0	0	0	0	0	0	0	0	0	0	0	0	0	0	0	0	5	0	0	0	0	0	0	0	0	0
OTU941	Hasllibacter_s_s1	Proteobacteria	Alphaproteobacteria	Rhodobacterales	Rhodobacteraceae	Hasllibacter	50	0	0	0	0	0	0	0	0	0	0	0	0	0	0	6	0	0	0	0	0	0	0	0	0	0	0	0	0	0	0	0	0	0	0	0	0	0	0	0	0	0	0
OTU942	Rubellimicrobium_s_s1	Proteobacteria	Alphaproteobacteria	Rhodobacterales	Rhodobacteraceae	Rubellimicrobium	42	0	0	0	0	19	0	0	0	0	0	0	0	0	0	0	0	0	0	0	0	23	0	0	0	0	0	0	0	0	0	0	0	0	0	0	0	0	0	0	0	0	0
OTU943	Jannaschia_s_s2	Proteobacteria	Alphaproteobacteria	Rhodobacterales	Rhodobacteraceae	Jannaschia	48	0	0	0	0	0	0	0	0	0	0	0	0	0	0	0	0	0	0	4	0	0	0	0	0	0	0	0	0	0	0	0	3	6	0	0	0	0	0	0	0	0	0
OTU944	Defluviimonas_s_s1	Proteobacteria	Alphaproteobacteria	Rhodobacterales	Rhodobacteraceae	Defluviimonas	35	0	0	0	0	0	0	0	0	0	0	0	0	1	0	0	0	0	0	0	0	0	0	0	0	0	0	0	0	0	0	0	0	0	0	0	0	0	0	0	0	0	0
OTU945	Jannaschia_s_s3	Proteobacteria	Alphaproteobacteria	Rhodobacterales	Rhodobacteraceae	Jannaschia	47	0	0	7	0	0	0	0	0	0	0	0	0	0	0	0	0	0	0	0	0	0	0	0	0	0	0	0	0	0	0	0	0	0	0	0	0	0	0	0	0	0	0
OTU946	Jannaschia_s_s4	Proteobacteria	Alphaproteobacteria	Rhodobacterales	Rhodobacteraceae	Jannaschia	36	0	0	28	0	0	0	0	0	0	0	0	0	0	0	0	0	0	0	0	0	0	0	0	0	0	0	0	0	0	0	0	0	0	0	0	0	0	0	0	0	0	0
OTU947	Haematobacter massiliensis_s1	Proteobacteria	Alphaproteobacteria	Rhodobacterales	Rhodobacteraceae	Haematobacter	39	0	0	0	0	0	0	0	0	0	0	0	0	0	0	0	0	0	0	0	0	0	0	0	0	0	22	0	0	0	0	0	0	0	0	11	0	0	0	0	0	0	0
OTU948	Paracoccus shandongensis_s1	Proteobacteria	Alphaproteobacteria	Rhodobacterales	Rhodobacteraceae	Paracoccus	28	0	0	0	0	5	0	0	0	0	0	0	0	0	0	0	0	0	0	0	0	0	23	0	0	0	0	0	0	0	0	0	0	0	0	0	0	0	0	0	0	0	0
OTU949	Tabrizicola_s_s1	Proteobacteria	Alphaproteobacteria	Rhodobacterales	Rhodobacteraceae	Tabrizicola	24	0	0	0	0	0	0	0	0	0	0	0	0	0	0	0	0	0	0	0	0	0	0	0	0	0	0	0	0	0	0	0	0	0	0	0	0	0	0	0	6	0	0
OTU950	Maribius_s_s1	Proteobacteria	Alphaproteobacteria	Rhodobacterales	Rhodobacteraceae	Maribius	33	0	0	0	0	0	0	0	0	0	0	0	0	0	0	0	0	0	0	0	0	0	0	0	0	0	0	0	0	0	0	0	0	0	0	0	0	0	0	0	0	0	0
OTU951	Rhodobacteraceae_g_s_s8	Proteobacteria	Alphaproteobacteria	Rhodobacterales	Rhodobacteraceae	Rhodobacteraceae_g	91	0	0	0	0	0	0	0	0	0	0	0	0	0	0	0	0	0	0	24	0	0	0	0	0	0	0	0	0	21	0	0	0	6	0	0	0	0	0	0	0	0	0
OTU952	Amylibacter marinus_s1	Proteobacteria	Alphaproteobacteria	Rhodobacterales	Rhodobacteraceae	Amylibacter	16	0	0	0	0	0	0	0	0	0	0	0	0	0	0	0	0	0	2	0	0	0	0	0	0	0	0	0	0	0	0	0	1	5	0	0	0	0	0	0	0	0	0
OTU953	Jannaschia_s_s5	Proteobacteria	Alphaproteobacteria	Rhodobacterales	Rhodobacteraceae	Jannaschia	299	0	0	82	0	0	0	0	0	0	0	9	0	0	0	11	0	0	0	0	0	0	0	0	0	0	0	0	0	0	0	0	0	0	0	0	0	0	0	0	0	0	0
OTU954	Silicimonas_s_s1	Proteobacteria	Alphaproteobacteria	Rhodobacterales	Rhodobacteraceae	Silicimonas	48	0	0	0	0	0	0	0	0	0	0	0	0	0	0	0	0	0	0	0	0	0	0	0	0	0	0	0	0	0	0	0	0	0	0	0	0	0	0	0	0	0	0
OTU955	Marinovum_s_s1	Proteobacteria	Alphaproteobacteria	Rhodobacterales	Rhodobacteraceae	Marinovum	30	0	0	0	0	0	0	0	0	0	0	0	0	0	0	0	0	0	0	27	0	0	3	0	0	0	0	0	0	0	0	0	0	0	0	0	0	0	0	0	0	0	0
OTU956	Rhodobacteraceae_g_s_s9	Proteobacteria	Alphaproteobacteria	Rhodobacterales	Rhodobacteraceae	Rhodobacteraceae_g	28	0	0	0	0	0	0	0	0	0	0	0	0	0	0	0	0	0	0	0	0	0	0	0	0	0	6	0	0	0	0	0	0	0	0	0	0	0	0	0	0	0	0
OTU957	Paenirhodobacter_s_s1	Proteobacteria	Alphaproteobacteria	Rhodobacterales	Rhodobacteraceae	Paenirhodobacter	12	0	0	0	0	0	0	0	0	0	0	0	0	0	0	3	0	0	0	0	0	0	0	0	0	0	3	0	0	0	0	0	0	0	0	0	0	0	0	0	0	0	0
OTU958	Defluviimonas aquaemixtae_s1	Proteobacteria	Alphaproteobacteria	Rhodobacterales	Rhodobacteraceae	Defluviimonas	27	0	0	0	0	0	0	0	0	0	0	0	0	0	0	0	0	0	0	10	0	0	0	0	0	0	0	0	0	0	0	0	0	0	0	0	0	0	0	0	0	0	0
OTU959	Amaricoccus_s_s4	Proteobacteria	Alphaproteobacteria	Rhodobacterales	Rhodobacteraceae	Amaricoccus	25	0	0	0	0	0	0	0	0	0	0	0	0	0	0	0	0	0	0	24	0	0	0	0	0	0	0	0	0	0	0	0	0	0	0	0	0	0	0	0	0	0	0
OTU960	Jannaschia faecimaris_s1	Proteobacteria	Alphaproteobacteria	Rhodobacterales	Rhodobacteraceae	Jannaschia	770	0	0	0	0	0	0	0	0	0	0	0	0	0	0	0	0	0	0	0	0	0	0	0	0	0	0	0	0	0	0	0	0	0	0	0	0	0	0	0	0	0	0
OTU961	Tabrizicola_s_s2	Proteobacteria	Alphaproteobacteria	Rhodobacterales	Rhodobacteraceae	Tabrizicola	11	0	0	0	0	0	0	0	0	0	0	0	0	0	0	0	0	0	0	0	0	0	0	0	0	0	0	0	0	0	0	0	0	0	0	0	0	0	0	0	0	0	0
OTU962	Candidatus Peribacteria_f_g_s_s1	Patescibacteria	Gracilibacteria	Candidatus Peribacteria	Candidatus Peribacteria_f	Candidatus Peribacteria_f_g	17	0	0	9	0	0	8	0	0	0	0	0	0	0	0	0	0	0	0	0	0	0	0	0	0	0	0	0	0	0	0	0	0	0	0	0	0	0	0	0	0	0	0
OTU963	Sulfitobacter marinus_s1	Proteobacteria	Alphaproteobacteria	Rhodobacterales	Rhodobacteraceae	Sulfitobacter	240	0	0	0	0	0	0	0	0	0	0	0	0	0	0	0	0	0	0	0	0	0	0	0	0	0	0	0	0	0	0	0	0	71	0	0	0	0	0	0	0	0	0
OTU964	Rhodobacteraceae_g_s_s10	Proteobacteria	Alphaproteobacteria	Rhodobacterales	Rhodobacteraceae	Rhodobacteraceae_g	250	0	0	0	0	0	0	0	0	0	0	249	0	0	0	1	0	0	0	0	0	0	0	0	0	0	0	0	0	0	0	0	0	0	0	0	0	0	0	0	0	0	0
OTU965	Gemmobacter aquaticus_s1	Proteobacteria	Alphaproteobacteria	Rhodobacterales	Rhodobacteraceae	Gemmobacter	916	0	0	0	0	0	0	2	4	0	0	8	0	0	0	0	0	0	0	0	0	0	0	0	0	0	182	0	0	0	0	0	0	0	0	0	0	0	0	0	109	0	0
OTU966	Gymnodinialimonas ceratoperidinii_s1	Proteobacteria	Alphaproteobacteria	Rhodobacterales	Rhodobacteraceae	Jannaschia	159	0	0	0	0	0	0	0	0	0	0	0	0	0	0	0	0	0	0	0	0	0	0	0	0	0	0	0	0	0	1	0	0	58	7	0	0	0	0	0	0	0	0
OTU967	Jannaschia_s_s6	Proteobacteria	Alphaproteobacteria	Rhodobacterales	Rhodobacteraceae	Jannaschia	161	0	0	0	0	0	0	0	0	0	0	0	0	0	0	0	0	0	2	0	0	0	0	0	0	0	0	0	0	7	0	0	8	53	0	0	0	0	0	0	0	0	0
OTU968	Dinoroseobacter_s_s1	Proteobacteria	Alphaproteobacteria	Rhodobacterales	Rhodobacteraceae	Dinoroseobacter	141	0	0	0	18	0	0	0	0	0	0	0	0	0	0	0	0	2	2	0	0	0	0	0	0	0	0	0	0	3	0	0	0	0	0	0	0	0	0	0	0	0	0
OTU969	Yoonia-Loktanella_s_s3	Proteobacteria	Alphaproteobacteria	Rhodobacterales	Rhodobacteraceae	Yoonia-Loktanella	115	0	0	0	0	0	0	0	0	0	0	0	0	0	0	0	0	0	0	0	0	0	0	0	0	0	0	0	0	0	0	0	0	0	0	0	0	0	0	0	0	0	0
OTU970	Arenibacterium arenosum_s1	Proteobacteria	Alphaproteobacteria	Rhodobacterales	Rhodobacteraceae	Marinovum	93	0	0	0	15	0	0	0	0	0	0	0	0	0	0	0	0	0	1	7	0	0	0	0	0	0	0	0	0	0	0	0	0	7	0	0	0	0	0	0	0	0	0
OTU971	Jannaschia_s_s7	Proteobacteria	Alphaproteobacteria	Rhodobacterales	Rhodobacteraceae	Jannaschia	378	0	0	0	2	0	0	0	0	0	0	37	0	0	0	32	0	39	0	0	0	0	0	0	0	0	0	0	0	0	0	0	0	0	0	0	0	0	0	0	0	0	0
OTU972	Roseovarius faecimaris_s1	Proteobacteria	Alphaproteobacteria	Rhodobacterales	Rhodobacteraceae	Roseovarius	42	0	0	0	0	0	0	0	0	0	0	0	0	0	0	0	0	0	0	13	0	0	0	0	0	0	0	0	0	2	5	0	0	8	0	0	0	0	0	0	0	0	0
OTU973	Rhodobacteraceae_g_s_s11	Proteobacteria	Alphaproteobacteria	Rhodobacterales	Rhodobacteraceae	Rhodobacteraceae_g	26	0	0	0	0	0	0	0	0	0	0	0	0	0	0	0	0	0	0	3	0	0	0	0	0	0	0	0	0	0	0	0	0	14	0	0	0	0	0	0	0	0	0
OTU974	Roseobacter clade CHAB-I-5 lineage_s_s2	Proteobacteria	Alphaproteobacteria	Rhodobacterales	Rhodobacteraceae	Roseobacter clade CHAB-I-5 lineage	35	0	0	0	14	0	0	0	0	0	0	0	0	0	0	0	0	0	0	0	0	0	0	0	0	0	0	0	0	0	0	0	0	7	0	0	0	0	0	0	0	0	0
OTU975	Amaricoccus tamworthensis_s1	Proteobacteria	Alphaproteobacteria	Rhodobacterales	Rhodobacteraceae	Amaricoccus	16	0	0	0	0	0	0	0	0	0	0	0	0	0	0	0	0	0	0	0	0	0	0	0	0	0	0	0	0	0	0	0	0	0	0	0	0	0	0	0	0	0	0
OTU976	Roseovarius_s_s1	Proteobacteria	Alphaproteobacteria	Rhodobacterales	Rhodobacteraceae	Roseovarius	45	0	0	0	0	0	0	0	0	0	0	0	0	0	0	0	0	0	0	17	0	0	0	0	0	0	0	0	0	0	0	0	0	2	0	0	0	0	0	0	0	0	0
OTU977	Amaricoccus_s_s5	Proteobacteria	Alphaproteobacteria	Rhodobacterales	Rhodobacteraceae	Amaricoccus	15	0	0	0	0	0	0	0	0	0	0	0	0	0	0	0	0	0	0	0	0	0	0	0	0	0	0	0	0	0	0	0	0	0	0	0	0	0	0	0	0	0	0
OTU978	Roseobacter clade CHAB-I-5 lineage_s_s3	Proteobacteria	Alphaproteobacteria	Rhodobacterales	Rhodobacteraceae	Roseobacter clade CHAB-I-5 lineage	22	0	0	0	2	0	0	0	0	0	0	0	0	0	0	0	0	0	0	0	0	0	0	0	0	0	0	0	0	0	0	0	0	0	0	0	0	0	0	0	0	0	0
OTU979	Rhodobacteraceae_g_s_s12	Proteobacteria	Alphaproteobacteria	Rhodobacterales	Rhodobacteraceae	Rhodobacteraceae_g	20	0	0	16	0	0	0	0	0	0	0	0	0	0	0	0	0	0	0	0	0	0	0	0	0	0	0	0	0	0	0	0	0	0	0	0	0	0	0	0	0	0	0
OTU980	Rhodobacteraceae_g_s_s13	Proteobacteria	Alphaproteobacteria	Rhodobacterales	Rhodobacteraceae	Rhodobacteraceae_g	1041	0	0	0	0	0	0	0	0	0	0	0	0	0	0	0	0	0	0	0	0	0	0	0	0	0	0	0	0	0	0	0	0	0	0	0	0	0	0	0	0	0	0
OTU981	Primorskyibacter sedentarius_s1	Proteobacteria	Alphaproteobacteria	Rhodobacterales	Rhodobacteraceae	Primorskyibacter	22	0	0	0	0	0	0	0	0	0	0	0	0	0	0	0	0	0	0	0	0	0	0	0	0	0	0	0	0	0	0	0	0	10	0	0	0	0	0	0	0	0	0
OTU982	Rhodalgimonas zhirmunskyi_s1	Proteobacteria	Alphaproteobacteria	Rhodobacterales	Rhodobacteraceae	Tropicibacter	25	0	0	7	0	0	0	0	0	0	0	0	0	0	0	0	0	0	0	13	0	0	0	0	0	0	0	0	0	0	0	0	0	0	0	0	0	0	0	0	0	0	0
OTU983	Marinovum faecis_s1	Proteobacteria	Alphaproteobacteria	Rhodobacterales	Rhodobacteraceae	Marinovum	18	0	0	0	0	0	0	0	0	0	0	0	0	0	0	0	0	0	0	0	0	0	0	0	0	0	0	0	0	6	0	0	0	0	0	0	0	0	0	0	0	0	0
OTU984	Sulfitobacter_s_s1	Proteobacteria	Alphaproteobacteria	Rhodobacterales	Rhodobacteraceae	Sulfitobacter	23	0	0	0	0	0	0	0	0	0	0	0	0	0	0	0	0	0	0	0	0	0	0	0	0	0	0	0	0	0	0	0	0	0	0	0	0	0	0	0	0	0	0
OTU985	Planktotalea_s_s1	Proteobacteria	Alphaproteobacteria	Rhodobacterales	Rhodobacteraceae	Planktotalea	183	0	0	0	0	0	0	0	0	0	0	0	0	0	0	0	0	0	5	0	0	0	0	0	0	0	0	0	0	0	0	0	0	64	0	0	0	0	0	0	0	0	0
OTU986	Cohaesibacter_s_s1	Proteobacteria	Alphaproteobacteria	Rhizobiales	Rhizobiaceae	Cohaesibacter	16	0	0	0	0	0	0	0	0	0	0	0	0	0	0	0	0	0	0	0	0	0	0	0	0	0	0	0	0	6	0	0	0	0	0	0	0	0	0	0	0	0	0
OTU987	Yoonia-Loktanella_s_s4	Proteobacteria	Alphaproteobacteria	Rhodobacterales	Rhodobacteraceae	Yoonia-Loktanella	242	0	0	0	0	0	0	0	0	0	0	0	0	0	0	0	0	0	0	0	0	0	0	0	0	0	0	0	0	0	9	2	0	16	16	0	0	0	0	0	0	0	0
OTU988	Jannaschia_s_s8	Proteobacteria	Alphaproteobacteria	Rhodobacterales	Rhodobacteraceae	Jannaschia	243	0	0	9	0	0	0	0	0	0	0	0	0	0	0	0	0	0	0	0	0	0	0	0	0	0	0	0	0	0	0	0	0	0	0	0	0	0	0	0	0	0	0
OTU989	Pseudorhodobacter_s_s2	Proteobacteria	Alphaproteobacteria	Rhodobacterales	Rhodobacteraceae	Pseudorhodobacter	210	0	0	0	0	0	0	0	7	0	0	0	0	0	0	11	0	0	0	0	0	0	0	0	0	0	0	0	0	0	0	0	0	16	0	0	0	0	0	0	0	0	0
OTU990	Litoreibacter halocynthiae_s1	Proteobacteria	Alphaproteobacteria	Rhodobacterales	Rhodobacteraceae	Litoreibacter	122	0	0	0	0	0	0	0	0	0	0	0	0	0	0	0	0	0	0	0	0	0	0	0	0	0	0	0	0	0	0	0	0	0	0	0	0	0	0	0	0	0	0
OTU991	Cypionkella sinensis_s1	Proteobacteria	Alphaproteobacteria	Rhodobacterales	Rhodobacteraceae	Pseudorhodobacter	160	0	0	0	0	0	0	0	0	0	0	3	0	0	0	0	0	0	0	0	0	0	0	0	0	0	6	0	0	0	0	0	0	0	0	0	0	0	0	0	7	0	0
OTU992	Paracoccus_s_s3	Proteobacteria	Alphaproteobacteria	Rhodobacterales	Rhodobacteraceae	Paracoccus	90	0	0	0	0	11	0	0	0	0	0	0	0	0	0	0	0	0	0	15	0	55	5	0	0	0	0	0	0	0	0	0	0	0	0	0	0	0	0	0	0	0	0
OTU993	Litoreibacter ponti_s1	Proteobacteria	Alphaproteobacteria	Rhodobacterales	Rhodobacteraceae	Litoreibacter	95	0	0	0	0	0	0	0	0	0	0	0	0	0	0	0	0	0	0	0	0	0	0	0	0	0	0	0	0	0	0	0	0	0	0	0	0	0	0	0	0	0	0
OTU994	Jannaschia_s_s9	Proteobacteria	Alphaproteobacteria	Rhodobacterales	Rhodobacteraceae	Jannaschia	88	0	0	45	0	0	0	0	0	0	0	0	0	0	0	3	0	0	0	0	0	0	0	0	0	0	0	0	0	0	0	0	0	0	0	0	0	0	0	0	0	0	0
OTU995	Wenxinia_s_s1	Proteobacteria	Alphaproteobacteria	Rhodobacterales	Rhodobacteraceae	Wenxinia	101	0	0	0	0	0	0	0	0	0	0	0	0	0	0	0	0	0	0	42	0	0	0	0	0	0	0	0	0	38	0	0	0	0	0	0	0	0	0	0	0	0	0
OTU996	Gemmobacter fontiphilus_s1	Proteobacteria	Alphaproteobacteria	Rhodobacterales	Rhodobacteraceae	Gemmobacter	128	0	0	0	0	0	0	0	0	0	0	10	0	0	0	0	0	0	0	0	0	0	0	0	0	0	0	0	0	0	0	0	0	3	0	0	0	0	0	0	0	0	0
OTU997	Rhodobacteraceae_g_s_s14	Proteobacteria	Alphaproteobacteria	Rhodobacterales	Rhodobacteraceae	Rhodobacteraceae_g	128	0	0	0	0	0	0	0	0	0	0	0	0	0	0	0	0	0	0	0	0	0	0	0	0	0	0	0	0	4	0	0	0	0	0	0	0	0	0	0	0	0	0
OTU998	Albimonas_s_s1	Proteobacteria	Alphaproteobacteria	Rhodobacterales	Rhodobacteraceae	Albimonas	64	0	0	0	0	0	51	0	0	0	0	0	0	0	0	0	0	0	0	0	0	0	13	0	0	0	0	0	0	0	0	0	0	0	0	0	0	0	0	0	0	0	0
OTU999	Cereibacter_s_s1	Proteobacteria	Alphaproteobacteria	Rhodobacterales	Rhodobacteraceae	Cereibacter	29	0	0	0	0	0	0	0	0	0	0	0	0	0	0	0	0	0	0	0	0	0	0	0	0	0	0	0	0	0	0	0	0	1	0	0	0	0	0	0	0	0	0
OTU1000	Roseobacter clade NAC11-7 lineage_s_s1	Proteobacteria	Alphaproteobacteria	Rhodobacterales	Rhodobacteraceae	Roseobacter clade NAC11-7 lineage	40	0	0	0	0	0	0	0	0	0	0	0	0	0	0	0	0	0	0	0	0	0	0	0	0	0	0	0	0	0	0	0	0	0	0	0	0	0	0	0	0	0	0
OTU1001	Paracoccus_s_s4	Proteobacteria	Alphaproteobacteria	Rhodobacterales	Rhodobacteraceae	Paracoccus	775	0	0	0	0	0	0	0	0	0	0	0	0	0	0	0	0	0	0	0	0	0	0	0	0	0	12	0	0	0	0	0	0	0	0	84	0	0	0	0	329	14	0
OTU1002	Octadecabacter_s_s1	Proteobacteria	Alphaproteobacteria	Rhodobacterales	Rhodobacteraceae	Octadecabacter	24	0	0	0	0	0	0	0	0	0	0	0	0	0	0	0	0	0	0	0	0	0	0	0	0	0	0	0	0	0	0	0	0	5	0	0	0	0	0	0	0	0	0
OTU1003	Sulfitobacter porphyrae_s1	Proteobacteria	Alphaproteobacteria	Rhodobacterales	Rhodobacteraceae	Sulfitobacter	32	0	0	0	0	0	0	0	0	0	0	0	0	0	0	0	0	0	0	0	0	0	0	0	0	0	0	0	0	0	0	0	0	4	0	0	0	0	0	0	0	0	0
OTU1004	Gemmobacter fontiphilus_s2	Proteobacteria	Alphaproteobacteria	Rhodobacterales	Rhodobacteraceae	Gemmobacter	17	0	0	0	0	0	0	0	0	0	0	0	0	0	0	0	0	0	0	0	0	0	0	0	0	0	5	0	0	0	0	0	0	0	0	0	0	0	0	0	0	0	0
OTU1005	Wenxinia_s_s2	Proteobacteria	Alphaproteobacteria	Rhodobacterales	Rhodobacteraceae	Wenxinia	38	0	0	0	0	0	0	0	0	0	0	0	0	0	0	0	0	0	0	0	0	0	0	0	0	0	0	0	0	0	0	0	0	3	0	0	0	0	0	0	0	0	0
OTU1006	Sedimentitalea_s_s1	Proteobacteria	Alphaproteobacteria	Rhodobacterales	Rhodobacteraceae	Sedimentitalea	20	0	0	0	8	0	0	0	0	0	0	0	0	0	0	0	0	0	1	0	0	0	0	0	0	0	0	0	0	0	0	0	0	5	0	0	0	0	0	0	0	0	0
OTU1007	Sulfitobacter_s_s2	Proteobacteria	Alphaproteobacteria	Rhodobacterales	Rhodobacteraceae	Sulfitobacter	6911	0	0	0	0	0	0	0	0	0	0	0	0	0	0	0	0	0	5	0	0	0	3	0	0	0	0	0	0	0	24	11	0	203	0	0	0	0	0	5	0	0	0
OTU1008	Paracoccus_s_s5	Proteobacteria	Alphaproteobacteria	Rhodobacterales	Rhodobacteraceae	Paracoccus	21	0	0	0	0	0	0	0	0	0	0	0	0	0	0	0	0	0	0	0	0	0	0	0	0	0	5	0	0	0	0	0	0	0	0	0	0	0	0	0	0	0	0
OTU1009	Tabrizicola_s_s3	Proteobacteria	Alphaproteobacteria	Rhodobacterales	Rhodobacteraceae	Tabrizicola	21	0	0	0	0	0	0	0	0	0	0	0	0	0	0	0	0	0	0	0	0	0	0	0	0	0	0	0	0	0	0	0	0	0	0	0	0	0	0	0	0	0	0
OTU1010	Saccharimonadales_f_g_s_s14	Patescibacteria	Saccharimonadia	Saccharimonadales	Saccharimonadales_f	Saccharimonadales_f_g	14	0	0	0	0	0	0	0	0	0	0	0	0	0	0	0	0	0	0	0	0	0	0	0	0	0	0	0	0	0	0	0	0	0	0	0	0	0	0	0	0	0	0
OTU1011	Silicimonas_s_s2	Proteobacteria	Alphaproteobacteria	Rhodobacterales	Rhodobacteraceae	Silicimonas	902	0	0	0	0	0	0	0	0	0	0	0	0	0	0	0	0	0	0	0	0	0	0	0	0	0	0	0	0	0	0	0	0	0	0	0	0	0	0	0	0	0	0
OTU1012	Paracoccus_s_s6	Proteobacteria	Alphaproteobacteria	Rhodobacterales	Rhodobacteraceae	Paracoccus	21	0	0	0	0	0	0	0	0	0	0	0	0	0	0	0	0	0	0	0	0	0	0	0	0	0	0	0	0	0	0	0	0	0	0	17	0	0	0	0	0	0	0
OTU1013	Octadecabacter_s_s2	Proteobacteria	Alphaproteobacteria	Rhodobacterales	Rhodobacteraceae	Octadecabacter	26	0	0	0	0	0	0	0	0	0	0	0	0	0	0	0	0	0	0	0	0	0	0	0	0	0	0	0	0	0	0	0	0	0	0	0	0	0	0	0	0	0	0
OTU1014	Cereibacter_s_s2	Proteobacteria	Alphaproteobacteria	Rhodobacterales	Rhodobacteraceae	Cereibacter	12	0	0	0	0	0	0	0	0	0	0	0	0	0	0	0	0	0	0	0	0	0	0	0	0	0	0	0	0	0	0	0	0	0	0	0	0	0	0	0	0	0	0
OTU1015	Paracoccus_s_s7	Proteobacteria	Alphaproteobacteria	Rhodobacterales	Rhodobacteraceae	Paracoccus	14	0	0	0	0	0	0	0	0	0	0	0	0	0	0	0	0	0	0	0	0	0	0	0	0	0	0	0	0	0	0	0	0	0	0	0	0	0	0	0	0	0	0
OTU1016	Jannaschia formosa_s1	Proteobacteria	Alphaproteobacteria	Rhodobacterales	Rhodobacteraceae	Jannaschia	16	0	0	10	0	0	0	0	0	0	0	0	0	0	0	0	0	0	0	0	0	0	0	0	0	0	0	0	0	0	0	0	0	0	0	0	0	0	0	0	0	0	0
OTU1017	Roseobacter clade CHAB-I-5 lineage_s_s4	Proteobacteria	Alphaproteobacteria	Rhodobacterales	Rhodobacteraceae	Roseobacter clade CHAB-I-5 lineage	395	0	0	0	0	0	10	0	0	0	0	0	0	10	0	0	0	0	0	0	0	0	0	0	0	0	62	0	0	0	0	0	0	0	0	17	0	0	0	0	0	0	0
OTU1018	Rhodobacteraceae_g_s_s15	Proteobacteria	Alphaproteobacteria	Rhodobacterales	Rhodobacteraceae	Rhodobacteraceae_g	603	0	0	0	0	0	0	0	0	10	0	215	0	0	15	0	0	3	0	0	0	0	0	0	0	0	4	0	0	0	0	0	16	0	0	0	0	0	0	0	0	0	0
OTU1019	Gemmobacter_s_s1	Proteobacteria	Alphaproteobacteria	Rhodobacterales	Rhodobacteraceae	Gemmobacter	253	0	0	1	0	0	1	0	0	0	0	11	0	0	0	0	0	0	0	0	0	0	0	0	0	0	32	0	0	0	0	0	0	0	0	0	0	0	0	0	27	0	0
OTU1020	Sulfitobacter_s_s3	Proteobacteria	Alphaproteobacteria	Rhodobacterales	Rhodobacteraceae	Sulfitobacter	639	0	0	0	32	0	0	3	0	0	0	0	0	0	0	0	0	0	0	0	0	0	0	0	0	0	0	0	0	0	0	1	0	73	0	0	0	0	0	0	0	0	0
OTU1021	Ruegeria denitrificans_s1	Proteobacteria	Alphaproteobacteria	Rhodobacterales	Rhodobacteraceae	Ruegeria	431	0	0	0	32	0	0	0	0	0	0	0	0	0	0	0	0	0	19	0	0	0	0	0	0	0	0	0	0	0	0	0	21	118	0	0	0	0	0	0	0	0	0
OTU1022	Sulfitobacter geojensis_s1	Proteobacteria	Alphaproteobacteria	Rhodobacterales	Rhodobacteraceae	Sulfitobacter	686	0	0	0	0	0	0	0	0	0	0	0	0	0	0	0	0	0	0	0	0	0	20	0	0	0	0	0	0	4	0	17	2	135	4	0	0	0	0	0	0	0	0
OTU1023	Amaricoccus_s_s6	Proteobacteria	Alphaproteobacteria	Rhodobacterales	Rhodobacteraceae	Amaricoccus	129	0	0	0	0	0	0	0	0	0	0	0	0	0	0	0	0	0	0	0	0	0	0	0	0	0	74	0	0	0	0	0	0	0	0	0	0	0	0	0	11	0	0
OTU1024	Sulfitobacter dubius_s1	Proteobacteria	Alphaproteobacteria	Rhodobacterales	Rhodobacteraceae	Oceanibulbus	92	0	0	0	0	0	0	0	0	0	0	0	0	0	0	0	0	0	0	25	0	0	10	0	0	0	0	0	0	0	0	0	0	30	0	0	0	0	0	0	0	0	0
OTU1025	Amaricoccus kaplicensis_s1	Proteobacteria	Alphaproteobacteria	Rhodobacterales	Rhodobacteraceae	Amaricoccus	36	0	0	0	0	0	0	0	0	0	0	0	0	0	0	0	0	0	0	0	0	0	0	0	0	0	31	0	0	0	0	0	0	0	0	0	0	0	0	0	5	0	0
OTU1026	Litoreibacter_s_s1	Proteobacteria	Alphaproteobacteria	Rhodobacterales	Rhodobacteraceae	Litoreibacter	79	0	0	0	0	0	0	0	0	0	0	0	0	0	0	0	0	0	0	0	0	0	0	0	0	0	0	0	0	0	0	0	0	0	0	0	0	0	0	0	0	0	0
OTU1027	Marivita cryptomonadis_s1	Proteobacteria	Alphaproteobacteria	Rhodobacterales	Rhodobacteraceae	Marivita	41	0	0	0	0	0	0	0	0	0	0	0	0	0	0	0	0	0	0	0	0	0	0	0	0	0	0	0	0	0	0	0	0	15	0	0	0	0	0	0	0	0	0
OTU1028	Yoonia maritima_s1	Proteobacteria	Alphaproteobacteria	Rhodobacterales	Rhodobacteraceae	Yoonia-Loktanella	903	0	0	0	0	0	0	0	0	0	0	0	0	0	0	0	0	0	0	0	0	0	0	0	0	0	0	0	0	0	11	0	0	0	0	0	0	0	0	0	0	0	0
OTU1029	Shimia aestuarii_s1	Proteobacteria	Alphaproteobacteria	Rhodobacterales	Rhodobacteraceae	Thalassobius	56	0	0	0	6	0	0	0	0	0	0	0	0	0	0	0	0	0	0	0	0	0	0	0	0	0	0	0	0	0	0	0	0	7	0	0	0	0	0	0	0	0	0
OTU1030	Sulfitobacter_s_s4	Proteobacteria	Alphaproteobacteria	Rhodobacterales	Rhodobacteraceae	Sulfitobacter	38	0	0	0	0	0	0	0	0	0	0	0	0	0	0	0	0	0	0	0	0	0	0	0	0	0	0	0	0	0	0	0	0	0	0	0	0	0	0	0	0	0	0
OTU1031	Pseudophaeobacter flagellatus_s1	Proteobacteria	Alphaproteobacteria	Rhodobacterales	Rhodobacteraceae	Pseudophaeobacter	27	0	0	0	0	0	0	0	0	0	0	0	0	0	0	0	0	0	0	0	0	0	0	0	0	0	0	0	0	0	0	0	0	10	0	0	0	0	0	0	0	0	0
OTU1032	Marivita cryptomonadis_s2	Proteobacteria	Alphaproteobacteria	Rhodobacterales	Rhodobacteraceae	Marivita	594	0	0	16	15	0	0	0	0	0	0	0	0	0	0	0	0	0	17	9	0	0	16	0	0	0	0	0	0	0	26	6	0	163	4	0	0	0	0	0	0	0	0
OTU1033	Rhodobacteraceae_g_s_s16	Proteobacteria	Alphaproteobacteria	Rhodobacterales	Rhodobacteraceae	Rhodobacteraceae_g	20	0	0	0	0	0	0	0	0	0	0	0	0	0	0	0	0	0	0	0	0	0	0	0	0	0	0	0	0	0	0	0	0	0	0	0	0	0	0	0	0	0	0
OTU1034	Paracoccus_s_s8	Proteobacteria	Alphaproteobacteria	Rhodobacterales	Rhodobacteraceae	Paracoccus	222	0	0	0	0	0	2	0	0	0	0	0	0	8	0	0	0	0	0	0	0	0	0	0	0	0	92	0	0	0	0	0	0	0	0	0	0	0	0	0	2	22	0
OTU1035	Paracoccus_s_s9	Proteobacteria	Alphaproteobacteria	Rhodobacterales	Rhodobacteraceae	Paracoccus	9173	0	0	0	0	0	23	10	21	7	0	26	0	3	0	3	0	0	0	0	0	0	68	5	0	0	1059	0	0	0	0	0	0	18	0	655	0	0	0	4	907	236	6
OTU1036	Sulfitobacter_s_s5	Proteobacteria	Alphaproteobacteria	Rhodobacterales	Rhodobacteraceae	Sulfitobacter	204	0	0	0	0	0	0	0	0	0	0	0	0	0	0	0	0	0	0	0	0	0	0	0	0	0	0	0	0	0	0	0	0	0	0	0	0	0	0	0	0	0	0
OTU1037	Sulfitobacter_s_s6	Proteobacteria	Alphaproteobacteria	Rhodobacterales	Rhodobacteraceae	Sulfitobacter	371	0	0	0	0	0	0	0	0	0	0	0	0	0	0	0	0	0	0	0	0	0	0	0	0	0	0	0	0	0	0	0	0	0	0	0	0	0	0	0	0	0	0
OTU1038	Sulfitobacter guttiformis_s1	Proteobacteria	Alphaproteobacteria	Rhodobacterales	Rhodobacteraceae	Sulfitobacter	3897	0	0	23	0	0	0	0	0	0	0	9	0	0	0	5	0	0	4	33	0	0	0	32	0	0	0	0	0	3	55	41	4	799	25	0	0	0	0	0	0	0	0
OTU1039	Jannaschia_s_s10	Proteobacteria	Alphaproteobacteria	Rhodobacterales	Rhodobacteraceae	Jannaschia	106	0	0	0	0	0	0	0	0	0	0	41	0	0	0	38	0	0	0	0	0	0	0	0	0	0	3	0	0	0	0	0	0	0	0	0	0	0	0	0	0	0	0
OTU1040	Limimaricola cinnabarinus_s1	Proteobacteria	Alphaproteobacteria	Rhodobacterales	Rhodobacteraceae	Limimaricola	165	0	0	0	0	0	0	0	0	0	0	0	0	0	0	0	0	0	0	58	0	0	11	0	0	0	0	0	0	41	0	0	0	8	0	0	0	0	0	0	0	0	0
OTU1041	Paracoccus_s_s10	Proteobacteria	Alphaproteobacteria	Rhodobacterales	Rhodobacteraceae	Paracoccus	171	0	0	0	0	0	0	0	17	0	0	7	0	0	0	0	0	0	0	0	0	0	0	0	0	0	57	0	0	0	0	0	0	0	0	0	0	0	0	0	2	14	0
OTU1042	Paracoccus_s_s11	Proteobacteria	Alphaproteobacteria	Rhodobacterales	Rhodobacteraceae	Paracoccus	297	0	0	0	0	0	0	0	0	0	0	0	0	0	0	0	0	0	0	0	0	0	0	0	0	0	16	0	0	0	0	0	0	0	0	0	0	0	0	0	29	7	0
OTU1043	Paracoccus_s_s12	Proteobacteria	Alphaproteobacteria	Rhodobacterales	Rhodobacteraceae	Paracoccus	430	0	0	0	0	0	0	0	0	0	0	25	0	0	0	0	0	0	0	0	0	0	0	0	0	0	24	0	0	0	0	0	0	5	0	36	0	0	0	0	19	14	0
OTU1044	Sulfitobacter_s_s7	Proteobacteria	Alphaproteobacteria	Rhodobacterales	Rhodobacteraceae	Sulfitobacter	82	0	0	0	0	0	0	0	0	0	0	0	0	0	0	0	0	0	0	0	0	0	0	0	0	0	0	0	0	0	0	0	0	0	0	0	0	0	0	0	0	0	0
OTU1045	Paracoccus sanguinis_s1	Proteobacteria	Alphaproteobacteria	Rhodobacterales	Rhodobacteraceae	Paracoccus	67	0	0	0	0	0	9	0	0	0	0	0	0	0	0	0	0	0	0	0	0	0	0	0	0	0	10	0	0	0	0	0	0	0	0	0	0	0	0	0	0	13	0
OTU1046	Loktanella aquimaris_s1	Proteobacteria	Alphaproteobacteria	Rhodobacterales	Rhodobacteraceae	Yoonia-Loktanella	1274	0	0	0	0	0	0	0	0	0	0	0	0	0	0	0	0	0	0	0	0	0	0	0	0	0	0	0	0	0	0	2	0	0	0	0	0	0	0	0	0	0	0
OTU1047	Jannaschia_s_s11	Proteobacteria	Alphaproteobacteria	Rhodobacterales	Rhodobacteraceae	Jannaschia	77	0	0	26	0	0	0	0	0	0	0	0	0	0	0	0	0	0	0	0	0	0	0	0	0	0	0	0	0	0	0	0	0	0	0	0	0	0	0	0	0	0	0
OTU1048	Paracoccus lutimaris_s1	Proteobacteria	Alphaproteobacteria	Rhodobacterales	Rhodobacteraceae	Paracoccus	363	0	0	0	0	0	0	0	0	0	0	7	0	0	0	0	0	0	0	0	0	0	0	0	0	0	70	0	0	0	0	0	0	0	0	0	0	0	0	0	0	10	0
OTU1049	Limimaricola variabilis_s1	Proteobacteria	Alphaproteobacteria	Rhodobacterales	Rhodobacteraceae	Limimaricola	452	0	0	0	0	0	0	0	0	0	0	0	0	0	0	0	0	0	0	146	0	0	0	0	0	0	0	0	0	166	0	0	0	3	0	0	0	0	0	0	0	0	0
OTU1050	Yoonia-Loktanella_s_s5	Proteobacteria	Alphaproteobacteria	Rhodobacterales	Rhodobacteraceae	Yoonia-Loktanella	59	0	0	0	0	0	0	0	0	0	0	0	0	0	0	0	0	0	0	0	0	0	0	0	0	0	0	0	0	0	0	0	0	0	0	0	0	0	0	0	0	0	0
OTU1051	Paracoccus_s_s13	Proteobacteria	Alphaproteobacteria	Rhodobacterales	Rhodobacteraceae	Paracoccus	48	0	0	0	0	0	0	0	0	0	0	0	0	24	0	0	0	0	0	0	0	0	0	0	0	0	0	0	0	0	0	0	0	0	0	0	0	0	0	0	0	0	0
OTU1052	Paracoccus_s_s14	Proteobacteria	Alphaproteobacteria	Rhodobacterales	Rhodobacteraceae	Paracoccus	42	0	0	0	0	0	1	0	0	0	0	0	0	0	0	0	0	0	0	0	0	0	0	0	0	0	0	0	0	0	0	0	0	0	0	0	0	0	0	0	0	0	0
OTU1053	Sulfitobacter_s_s8	Proteobacteria	Alphaproteobacteria	Rhodobacterales	Rhodobacteraceae	Sulfitobacter	87	0	0	0	0	0	0	0	0	0	0	0	0	0	0	0	0	0	0	0	0	0	0	0	0	0	0	0	0	0	0	0	0	8	0	0	0	0	0	0	0	0	0
OTU1054	Sulfitobacter donghicola_s1	Proteobacteria	Alphaproteobacteria	Rhodobacterales	Rhodobacteraceae	Sulfitobacter	2511	0	0	46	0	0	0	3	0	0	8	18	0	0	0	4	0	0	33	53	0	7	41	0	0	0	0	0	0	9	80	91	5	655	50	0	0	0	0	0	0	0	0
OTU1055	Paracoccus sediminilitoris_s1	Proteobacteria	Alphaproteobacteria	Rhodobacterales	Rhodobacteraceae	Paracoccus	41	0	0	0	0	0	0	0	0	0	0	0	0	0	0	0	0	0	0	0	0	0	0	0	0	0	0	0	0	0	0	0	0	0	0	0	0	0	0	0	0	0	0
OTU1056	Rhodobacteraceae_g_s_s17	Proteobacteria	Alphaproteobacteria	Rhodobacterales	Rhodobacteraceae	Rhodobacteraceae_g	498	0	0	0	0	0	0	0	0	0	0	0	0	0	0	0	0	0	0	18	0	0	0	0	0	0	0	0	0	0	0	0	0	85	0	0	0	0	0	0	0	0	0
OTU1057	Paracoccus_s_s15	Proteobacteria	Alphaproteobacteria	Rhodobacterales	Rhodobacteraceae	Paracoccus	58	0	0	0	0	0	0	0	0	0	0	0	0	0	0	0	0	0	0	0	0	0	0	0	0	0	17	0	0	0	0	0	0	1	0	0	0	0	0	0	0	0	0
OTU1058	Paracoccus_s_s16	Proteobacteria	Alphaproteobacteria	Rhodobacterales	Rhodobacteraceae	Paracoccus	22	0	0	0	0	0	0	0	0	0	0	0	0	0	0	0	0	0	0	0	0	0	0	0	0	0	4	0	0	0	0	0	0	0	0	0	0	0	0	0	0	0	0
OTU1059	Paracoccus yeei_s1	Proteobacteria	Alphaproteobacteria	Rhodobacterales	Rhodobacteraceae	Paracoccus	69	0	0	0	0	0	0	0	0	0	0	0	0	0	0	0	0	0	0	0	0	0	0	0	0	0	24	0	0	0	0	0	0	0	0	0	0	0	0	0	0	0	0
OTU1060	Paracoccus_s_s17	Proteobacteria	Alphaproteobacteria	Rhodobacterales	Rhodobacteraceae	Paracoccus	27	0	0	0	0	0	0	0	0	0	0	0	0	0	0	0	0	0	0	0	0	0	0	0	0	0	0	0	0	0	0	0	0	0	0	11	0	0	0	0	0	9	0
OTU1061	Paracoccus_s_s18	Proteobacteria	Alphaproteobacteria	Rhodobacterales	Rhodobacteraceae	Paracoccus	27	0	0	0	0	0	0	0	0	0	0	0	0	0	0	0	0	0	0	0	0	0	0	0	0	0	5	0	0	0	0	0	0	0	0	0	0	0	0	0	0	0	0
OTU1062	Yoonia-Loktanella_s_s6	Proteobacteria	Alphaproteobacteria	Rhodobacterales	Rhodobacteraceae	Yoonia-Loktanella	740	0	0	116	0	0	0	0	0	0	0	25	0	0	0	15	0	0	0	88	0	3	1	0	0	0	0	0	0	5	4	7	1	31	0	0	0	0	0	0	0	0	0
OTU1063	Paracoccus_s_s19	Proteobacteria	Alphaproteobacteria	Rhodobacterales	Rhodobacteraceae	Paracoccus	27	0	0	0	0	0	0	0	0	0	0	0	0	1	0	0	0	0	0	0	0	0	0	0	0	0	3	0	0	0	0	0	0	0	0	0	0	0	0	0	0	0	0
OTU1064	Flavimaricola_s_s1	Proteobacteria	Alphaproteobacteria	Rhodobacterales	Rhodobacteraceae	Flavimaricola	23	0	0	0	0	0	0	0	0	0	0	0	0	0	0	0	0	0	0	2	0	0	0	0	0	0	0	0	0	0	2	0	0	8	0	0	0	0	0	0	0	0	0
OTU1065	Rhodobacteraceae_g_s_s18	Proteobacteria	Alphaproteobacteria	Rhodobacterales	Rhodobacteraceae	Rhodobacteraceae_g	27	0	0	0	0	0	0	0	0	0	0	0	0	0	0	0	0	0	0	0	0	0	0	0	0	0	0	0	0	0	0	0	0	0	0	0	0	0	0	0	0	0	0
OTU1066	Yoonia-Loktanella_s_s7	Proteobacteria	Alphaproteobacteria	Rhodobacterales	Rhodobacteraceae	Yoonia-Loktanella	17	0	0	0	0	0	0	0	0	0	0	0	0	0	0	0	0	0	0	0	0	0	0	0	0	0	0	0	0	0	0	0	0	0	0	0	0	0	0	0	0	0	0
OTU1067	Limimaricola_s_s1	Proteobacteria	Alphaproteobacteria	Rhodobacterales	Rhodobacteraceae	Limimaricola	17	0	0	0	0	0	0	0	0	0	0	0	0	0	0	0	0	0	0	0	0	0	0	0	0	0	0	0	0	16	0	0	0	0	1	0	0	0	0	0	0	0	0
OTU1068	Paracoccus_s_s20	Proteobacteria	Alphaproteobacteria	Rhodobacterales	Rhodobacteraceae	Paracoccus	15	0	0	0	0	13	0	0	2	0	0	0	0	0	0	0	0	0	0	0	0	0	0	0	0	0	0	0	0	0	0	0	0	0	0	0	0	0	0	0	0	0	0
OTU1069	Neotabrizicola shimadae_s1	Proteobacteria	Alphaproteobacteria	Rhodobacterales	Rhodobacteraceae	Rhodobacter	8	0	0	0	0	0	0	0	0	0	0	0	0	0	0	0	0	0	0	0	0	0	0	0	0	0	0	0	0	0	0	0	0	0	0	0	0	0	0	0	0	0	0
OTU1070	Yoonia-Loktanella_s_s8	Proteobacteria	Alphaproteobacteria	Rhodobacterales	Rhodobacteraceae	Yoonia-Loktanella	15	0	0	0	0	0	0	0	0	0	0	0	0	0	0	0	0	0	0	0	0	0	0	0	0	0	0	0	0	0	0	0	0	3	0	0	0	0	0	0	0	0	0
OTU1071	Rhodobacteraceae_g_s_s19	Proteobacteria	Alphaproteobacteria	Rhodobacterales	Rhodobacteraceae	Rhodobacteraceae_g	11	0	0	0	0	0	0	0	0	0	0	0	0	0	0	0	0	0	0	0	0	0	0	0	0	0	0	0	0	0	0	0	0	3	0	0	0	0	0	0	0	0	0
OTU1072	Ruegeria conchae_s1	Proteobacteria	Alphaproteobacteria	Rhodobacterales	Rhodobacteraceae	Ruegeria	222	0	0	0	35	0	0	0	0	0	0	0	0	0	0	0	0	0	0	0	0	0	0	0	0	0	0	0	0	0	0	0	0	6	0	0	0	0	0	0	0	0	0
OTU1073	Sulfitobacter noctilucicola_s1	Proteobacteria	Alphaproteobacteria	Rhodobacterales	Rhodobacteraceae	Sulfitobacter	217	0	0	0	0	0	0	0	6	0	0	9	0	0	0	0	0	0	0	23	0	0	0	0	0	0	0	0	0	0	4	0	0	13	0	0	0	0	0	0	0	0	0
OTU1074	Ruegeria atlantica_s1	Proteobacteria	Alphaproteobacteria	Rhodobacterales	Rhodobacteraceae	Ruegeria	189	0	0	0	14	0	0	0	0	0	0	0	0	0	0	0	0	0	0	0	0	0	0	0	0	0	0	0	0	3	0	0	0	20	0	0	0	0	0	0	0	0	0
OTU1075	Amaricoccus_s_s7	Proteobacteria	Alphaproteobacteria	Rhodobacterales	Rhodobacteraceae	Amaricoccus	398	0	0	0	0	0	0	0	0	0	0	0	0	0	0	0	0	0	0	0	0	0	0	0	0	0	151	0	0	0	0	0	0	0	0	37	0	0	0	0	97	0	0
OTU1076	Yoonia-Loktanella_s_s9	Proteobacteria	Alphaproteobacteria	Rhodobacterales	Rhodobacteraceae	Yoonia-Loktanella	574	0	0	0	0	0	0	0	0	0	0	10	0	0	0	0	0	0	0	0	0	0	0	0	0	0	0	0	0	0	0	0	0	0	0	0	0	0	0	0	0	0	0
OTU1077	Ruegeria arenilitoris_s1	Proteobacteria	Alphaproteobacteria	Rhodobacterales	Rhodobacteraceae	Ruegeria	87	0	0	0	0	0	0	0	0	0	0	0	0	0	0	0	0	0	0	3	0	0	0	0	0	0	0	0	0	0	0	0	0	7	0	0	0	0	0	0	0	0	0
OTU1078	Roseobacter_s_s1	Proteobacteria	Alphaproteobacteria	Rhodobacterales	Rhodobacteraceae	Roseobacter	70	0	0	0	0	0	0	0	0	0	0	0	0	0	0	0	0	0	0	9	0	0	0	0	0	0	0	0	0	0	0	0	0	17	0	0	0	0	0	0	0	0	0
OTU1079	Ruegeria faecimaris_s1	Proteobacteria	Alphaproteobacteria	Rhodobacterales	Rhodobacteraceae	Ruegeria	79	0	0	0	0	0	0	0	0	0	0	0	0	0	0	0	0	0	0	0	0	0	0	0	0	0	0	0	0	0	0	0	0	0	0	0	0	0	0	0	0	0	0
OTU1080	Sulfitobacter faviae_s1	Proteobacteria	Alphaproteobacteria	Rhodobacterales	Rhodobacteraceae	Sulfitobacter	71	0	0	0	0	0	0	0	0	0	0	0	0	0	0	0	0	0	0	22	0	0	0	0	0	0	0	0	0	6	0	0	0	0	0	0	0	0	0	0	0	0	0
OTU1081	Ruegeria_s_s1	Proteobacteria	Alphaproteobacteria	Rhodobacterales	Rhodobacteraceae	Ruegeria	61	0	0	0	0	0	0	0	0	0	0	0	0	0	0	0	0	0	0	0	0	0	0	0	0	0	0	0	0	0	0	0	0	13	0	0	0	0	0	0	0	0	0
OTU1082	Maribius_s_s2	Proteobacteria	Alphaproteobacteria	Rhodobacterales	Rhodobacteraceae	Maribius	59	0	0	0	0	0	0	0	0	0	0	5	0	0	0	0	0	0	0	0	0	0	0	0	0	0	0	0	0	0	0	0	0	0	0	0	0	0	0	0	0	0	0
OTU1083	Sulfitobacter porphyrae_s2	Proteobacteria	Alphaproteobacteria	Rhodobacterales	Rhodobacteraceae	Sulfitobacter	123	0	0	0	0	0	0	0	0	0	0	0	0	0	0	0	0	0	0	0	0	0	0	0	0	0	0	0	0	0	0	0	0	0	0	0	0	0	0	0	0	0	0
OTU1084	Roseobacter_s_s2	Proteobacteria	Alphaproteobacteria	Rhodobacterales	Rhodobacteraceae	Roseobacter	120	0	0	3	0	0	0	0	0	0	0	0	0	0	0	0	0	0	0	11	0	0	0	0	0	0	0	0	0	29	0	0	0	0	0	0	0	0	0	0	0	0	0
OTU1085	Actibacterium_s_s2	Proteobacteria	Alphaproteobacteria	Rhodobacterales	Rhodobacteraceae	Actibacterium	58	0	0	0	0	0	0	0	0	0	0	0	0	0	0	0	0	0	0	44	0	0	0	0	0	0	0	0	0	0	0	0	0	0	0	0	0	0	0	0	0	0	0
OTU1086	Paracoccus sphaerophysae_s1	Proteobacteria	Alphaproteobacteria	Rhodobacterales	Rhodobacteraceae	Paracoccus	68	0	0	0	0	0	0	0	0	0	0	0	0	0	0	0	0	0	0	0	0	0	0	0	0	0	10	0	0	0	0	0	0	0	0	0	0	0	0	0	0	0	0
OTU1087	Amaricoccus_s_s8	Proteobacteria	Alphaproteobacteria	Rhodobacterales	Rhodobacteraceae	Amaricoccus	29	0	0	0	0	0	0	0	0	0	0	0	0	4	0	0	0	0	0	0	0	0	0	0	0	0	25	0	0	0	0	0	0	0	0	0	0	0	0	0	0	0	0
OTU1088	Octadecabacter_s_s3	Proteobacteria	Alphaproteobacteria	Rhodobacterales	Rhodobacteraceae	Octadecabacter	21	0	0	14	0	0	0	0	0	0	0	2	0	0	0	0	0	0	0	0	0	0	0	0	0	0	0	0	0	0	0	0	0	0	0	0	0	0	0	0	0	0	0
OTU1089	Roseobacter_s_s3	Proteobacteria	Alphaproteobacteria	Rhodobacterales	Rhodobacteraceae	Roseobacter	31	0	0	0	0	0	0	0	0	0	0	0	0	0	0	0	0	0	0	0	0	0	0	0	0	0	0	0	0	0	0	0	0	0	0	0	0	0	0	0	0	0	0
OTU1090	Rhodobacteraceae_g_s_s20	Proteobacteria	Alphaproteobacteria	Rhodobacterales	Rhodobacteraceae	Rhodobacteraceae_g	30	0	0	0	0	0	0	0	0	0	0	0	0	0	0	0	0	0	0	0	0	0	0	0	0	0	0	0	0	4	3	0	0	9	0	0	0	0	0	0	0	0	0
OTU1091	Roseobacter_s_s4	Proteobacteria	Alphaproteobacteria	Rhodobacterales	Rhodobacteraceae	Roseobacter	19	0	0	0	0	0	0	0	0	0	0	0	0	0	0	0	0	0	0	0	0	0	17	0	0	0	0	0	0	0	0	0	0	0	0	0	0	0	0	0	0	0	0
OTU1092	Rhizobiales_f_g_s_s2	Proteobacteria	Alphaproteobacteria	Rhizobiales	Rhizobiales_f	Rhizobiales_f_g	17	0	0	12	0	0	0	0	0	0	0	0	0	0	0	0	0	0	0	0	0	0	0	0	0	0	0	0	0	0	0	0	0	0	0	0	0	0	0	0	0	0	0
OTU1093	Roseobacter_s_s5	Proteobacteria	Alphaproteobacteria	Rhodobacterales	Rhodobacteraceae	Roseobacter	36	0	0	0	10	0	0	0	0	0	0	0	0	0	0	0	0	0	0	0	0	0	0	0	0	0	0	0	0	0	0	0	0	1	0	0	0	0	0	0	0	0	0
OTU1094	Roseobacter_s_s6	Proteobacteria	Alphaproteobacteria	Rhodobacterales	Rhodobacteraceae	Roseobacter	317	0	0	0	58	0	0	0	0	0	0	0	0	0	0	0	0	0	0	0	0	0	0	0	0	0	0	0	0	0	0	0	0	47	0	0	0	0	0	0	0	0	0
OTU1095	Paracoccus mangrovi_s1	Proteobacteria	Alphaproteobacteria	Rhodobacterales	Rhodobacteraceae	Paracoccus	175	0	0	0	0	0	0	0	0	0	0	6	0	0	0	6	0	0	0	0	0	0	0	0	0	0	8	0	0	0	0	0	0	0	0	4	0	0	0	0	9	8	0
OTU1096	Flavimaricola_s_s2	Proteobacteria	Alphaproteobacteria	Rhodobacterales	Rhodobacteraceae	Flavimaricola	96	0	0	0	0	0	0	0	0	0	0	0	0	0	0	0	0	0	0	0	0	0	0	0	0	0	0	0	0	0	0	1	0	40	1	0	0	0	0	0	0	0	0
OTU1097	Sulfitobacter_s_s9	Proteobacteria	Alphaproteobacteria	Rhodobacterales	Rhodobacteraceae	Sulfitobacter	100	0	0	0	0	0	0	0	0	0	0	0	0	0	0	0	0	0	0	19	0	0	0	0	0	0	0	0	0	0	11	0	0	12	0	0	0	0	0	0	0	0	0
OTU1098	Paracoccus_s_s21	Proteobacteria	Alphaproteobacteria	Rhodobacterales	Rhodobacteraceae	Paracoccus	76	0	0	0	0	0	0	0	0	0	0	0	0	8	0	0	0	0	0	6	0	0	0	0	0	0	7	0	0	0	0	0	0	0	0	0	0	0	0	0	0	0	0
OTU1099	Yoonia-Loktanella_s_s10	Proteobacteria	Alphaproteobacteria	Rhodobacterales	Rhodobacteraceae	Yoonia-Loktanella	1613	0	0	73	0	0	0	0	0	0	0	0	0	0	0	0	0	0	0	0	0	0	0	0	0	0	0	0	0	0	0	0	0	0	0	0	0	0	0	0	0	0	0
OTU1100	Sulfitobacter_s_s10	Proteobacteria	Alphaproteobacteria	Rhodobacterales	Rhodobacteraceae	Sulfitobacter	73	0	0	0	0	0	0	0	0	0	0	0	0	0	0	0	0	0	0	0	0	0	0	0	0	0	0	0	0	0	0	0	0	27	0	0	0	0	0	0	0	0	0
OTU1101	Sulfitobacter_s_s11	Proteobacteria	Alphaproteobacteria	Rhodobacterales	Rhodobacteraceae	Sulfitobacter	60	0	0	0	0	0	0	0	0	0	0	0	0	0	0	0	0	0	0	0	0	0	0	0	0	0	0	0	0	0	2	0	0	5	0	0	0	0	0	0	0	0	0
OTU1102	Sulfitobacter salinus_s1	Proteobacteria	Alphaproteobacteria	Rhodobacterales	Rhodobacteraceae	Sulfitobacter	65	0	0	0	0	0	0	0	0	0	0	0	0	0	0	0	0	0	0	0	0	0	0	0	0	0	0	0	0	0	0	0	0	1	0	0	0	0	0	0	0	0	0
OTU1103	Paracoccus_s_s22	Proteobacteria	Alphaproteobacteria	Rhodobacterales	Rhodobacteraceae	Paracoccus	6670	0	0	2	0	4	39	0	140	59	0	232	0	0	485	116	0	0	0	0	6	40	0	0	0	0	0	0	15	90	9	7	12	17	19	0	385	38	50	10	2	0	0
OTU1104	Paracoccus solventivorans_s1	Proteobacteria	Alphaproteobacteria	Rhodobacterales	Rhodobacteraceae	Paracoccus	19	0	0	0	0	0	0	0	0	0	0	0	0	0	0	0	0	0	0	0	0	0	0	0	0	0	0	0	0	0	0	0	0	0	0	0	0	0	0	0	0	0	0
OTU1105	Sulfitobacter_s_s12	Proteobacteria	Alphaproteobacteria	Rhodobacterales	Rhodobacteraceae	Sulfitobacter	82	0	0	0	0	0	0	0	0	0	0	0	0	0	0	0	0	0	0	0	0	0	0	0	0	0	0	0	0	0	0	0	0	0	0	0	0	0	0	0	0	0	0
OTU1106	Paracoccus_s_s23	Proteobacteria	Alphaproteobacteria	Rhodobacterales	Rhodobacteraceae	Paracoccus	777	0	0	33	0	0	7	5	0	20	0	0	3	0	23	11	0	0	0	33	0	37	0	0	0	0	0	0	0	0	0	0	1	0	1	0	0	0	0	0	0	0	0
OTU1107	Sulfitobacter_s_s13	Proteobacteria	Alphaproteobacteria	Rhodobacterales	Rhodobacteraceae	Sulfitobacter	34	0	0	0	0	0	0	0	0	0	0	0	0	0	0	0	0	0	0	0	0	0	0	0	0	0	0	0	0	0	0	0	0	12	0	0	0	0	0	0	0	0	0
OTU1108	Paracoccus_s_s24	Proteobacteria	Alphaproteobacteria	Rhodobacterales	Rhodobacteraceae	Paracoccus	39	0	0	0	0	0	0	0	0	0	0	0	0	0	0	0	0	0	0	36	0	0	0	0	0	0	0	0	0	0	0	0	0	0	0	0	0	0	0	0	0	0	0
OTU1109	Sulfitobacter_s_s14	Proteobacteria	Alphaproteobacteria	Rhodobacterales	Rhodobacteraceae	Sulfitobacter	21	0	0	0	0	0	0	0	0	0	0	0	0	0	0	0	0	0	0	0	0	0	0	0	0	0	0	0	0	0	0	0	0	7	0	0	0	0	0	0	0	0	0
OTU1110	Brevundimonas vesicularis_s1	Proteobacteria	Alphaproteobacteria	Caulobacterales	Caulobacteraceae	Brevundimonas	22	0	0	0	6	0	2	0	0	0	0	0	0	0	0	0	0	0	0	0	0	0	0	6	0	0	0	0	0	0	0	0	0	0	0	5	0	0	0	0	0	0	0
OTU1111	Paracoccus marcusii_s1	Proteobacteria	Alphaproteobacteria	Rhodobacterales	Rhodobacteraceae	Paracoccus	677	0	0	0	0	12	0	0	0	0	0	0	0	0	0	0	0	0	1	644	0	0	0	0	0	0	0	0	0	0	0	0	0	0	0	0	0	0	0	0	0	0	0
OTU1112	Sulfitobacter pontiacus_s1	Proteobacteria	Alphaproteobacteria	Rhodobacterales	Rhodobacteraceae	Sulfitobacter	197	0	0	0	0	0	0	0	0	0	0	0	0	0	0	0	0	0	2	16	0	0	11	0	0	0	0	0	0	5	0	0	0	52	0	0	0	2	0	0	0	0	0
OTU1113	Loktanella_s_s1	Proteobacteria	Alphaproteobacteria	Rhodobacterales	Rhodobacteraceae	Loktanella	265	0	0	0	0	0	0	0	0	0	0	1	0	0	0	0	0	0	0	0	0	0	0	0	0	0	0	0	0	0	0	0	0	0	0	0	0	0	0	0	0	0	0
OTU1114	Roseobacter_s_s7	Proteobacteria	Alphaproteobacteria	Rhodobacterales	Rhodobacteraceae	Roseobacter	88	0	0	0	4	0	0	0	0	0	0	0	0	0	0	0	0	0	0	0	0	0	0	0	0	0	0	0	0	0	0	0	0	19	0	0	0	0	0	0	0	0	0
OTU1115	Roseobacter_s_s8	Proteobacteria	Alphaproteobacteria	Rhodobacterales	Rhodobacteraceae	Roseobacter	799	0	0	0	0	0	0	0	0	0	0	0	0	0	0	0	0	0	0	0	0	0	0	0	0	0	0	0	0	0	0	0	0	0	0	0	0	0	0	0	0	0	0
OTU1116	Roseobacter ponti_s1	Proteobacteria	Alphaproteobacteria	Rhodobacterales	Rhodobacteraceae	Roseobacter	76	0	0	0	6	0	0	0	0	0	0	0	0	0	0	0	0	0	0	0	0	0	0	0	0	0	0	0	0	0	0	0	0	6	0	0	0	0	0	0	0	0	0
OTU1117	Pseudophaeobacter arcticus_s1	Proteobacteria	Alphaproteobacteria	Rhodobacterales	Rhodobacteraceae	Pseudophaeobacter	24	0	0	0	0	0	0	0	0	0	0	0	0	0	0	0	0	0	3	0	0	0	0	0	0	0	0	0	0	0	0	0	0	11	0	0	0	0	0	0	0	0	0
OTU1118	Sulfitobacter noctilucae_s1	Proteobacteria	Alphaproteobacteria	Rhodobacterales	Rhodobacteraceae	Sulfitobacter	1064	0	0	0	0	0	0	0	0	0	0	0	0	0	0	0	0	0	0	0	0	0	0	0	0	0	0	0	0	0	0	0	0	11	0	0	0	0	0	0	0	0	0
OTU1119	Roseobacter_s_s9	Proteobacteria	Alphaproteobacteria	Rhodobacterales	Rhodobacteraceae	Roseobacter	345	0	0	3	0	0	0	0	0	0	0	0	0	0	0	0	0	0	0	40	0	1	12	0	0	0	0	0	0	6	8	0	4	66	0	0	0	0	0	0	0	0	0
OTU1120	Yoonia-Loktanella_s_s11	Proteobacteria	Alphaproteobacteria	Rhodobacterales	Rhodobacteraceae	Yoonia-Loktanella	465	0	0	0	0	0	0	0	0	0	0	0	0	0	0	0	0	0	0	0	0	0	0	0	0	0	0	0	0	0	0	0	0	0	0	0	0	0	0	0	0	0	0
OTU1121	Rhodobacteraceae_g_s_s21	Proteobacteria	Alphaproteobacteria	Rhodobacterales	Rhodobacteraceae	Rhodobacteraceae_g	200	0	0	0	0	1	0	0	41	0	0	0	0	0	27	0	0	0	0	0	0	0	0	0	0	0	0	0	0	7	0	0	0	0	0	0	31	0	0	0	0	0	0
OTU1122	Roseobacter_s_s10	Proteobacteria	Alphaproteobacteria	Rhodobacterales	Rhodobacteraceae	Roseobacter	17	0	0	0	0	0	0	0	0	0	0	0	0	0	0	0	0	0	0	0	0	0	0	0	0	0	0	0	0	0	0	0	0	0	0	0	0	0	0	0	0	0	0
OTU1123	Marinibacterium_s_s1	Proteobacteria	Alphaproteobacteria	Rhodobacterales	Rhodobacteraceae	Marinibacterium	23	0	0	0	0	0	0	0	0	0	0	0	0	0	0	0	0	0	0	0	0	0	0	0	0	0	0	0	0	0	0	0	0	3	0	0	0	0	0	0	0	0	0
OTU1124	Tateyamaria armeniaca_s1	Proteobacteria	Alphaproteobacteria	Rhodobacterales	Rhodobacteraceae	Tateyamaria	280	0	0	0	3	0	0	0	0	0	0	0	0	0	0	0	0	0	0	0	0	0	0	0	0	0	0	0	0	2	0	0	0	20	0	0	0	0	0	0	0	0	0
OTU1125	Berkelbacteria_o_f_g_s_s1	Patescibacteria	Berkelbacteria	Berkelbacteria_o	Berkelbacteria_o_f	Berkelbacteria_o_f_g	22	0	0	0	0	0	0	0	0	0	0	0	0	0	0	0	0	0	0	0	0	0	0	0	0	0	0	0	2	0	0	0	0	0	0	0	0	0	0	0	0	0	0
[truncated: 60 more columns]

## Sheet: Table S3
Table S3. The relative contribution of different ecological processes to the assembly of the bacterial community in seagull feces.
Sampling timepoint	Process	Count	Percent (%)
T1	Dispersal Limitation	1	4.7619
	Drift	17	80.9524
	Heterogeneous Selection	3	14.2857
T2	Drift	27	96.4286
	Homogeneous Selection	1	3.57143
T3	Drift	20	95.2381
	Homogeneous Selection	1	4.7619
T4	Dispersal Limitation	10	15.1515
	Drift	39	59.0909
	Heterogeneous Selection	16	24.2424
	Homogeneous Selection	1	1.51515
T5	Drift	46	83.6364
	Heterogeneous Selection	3	5.45455
	Homogeneous Selection	6	10.9091
T6	Dispersal Limitation	1	2.77778
	Drift	26	72.2222
	Heterogeneous Selection	9	25
T7	Dispersal Limitation	2	7.14286
	Drift	18	64.2857
	Heterogeneous Selection	8	28.5714
T8	Drift	10	66.6667
	Heterogeneous Selection	5	33.3333
T9	Drift	30	83.3333
	Heterogeneous Selection	5	13.8889
	Homogeneous Selection	1	2.77778
T10	Drift	6	100
T2-2	Drift	28	100
T5-2	Drift	14	93.3333
	Homogeneous Selection	1	6.66667
T8-2	Drift	16	76.1905
	Heterogeneous Selection	4	19.0476
	Homogeneous Selection	1	4.7619

## Sheet: Table S4
Table S4. Temporal abundance dynamics of dominant species-level OTUs.
OTU	Species	Dynamic pattern	Module	Taxonomy
OTU193	Lactococcus lactis	Pattern-1	Ⅲ	Bacteria;Firmicutes;Bacilli;Streptococcaceae;Lactococcus;Lactococcus lactis
OTU229	Escherichia fergusonii	Pattern-1	Ⅲ	Bacteria;Proteobacteria;Gammaproteobacteria;Enterobacteriaceae;Escherichia-Shigella;Escherichia fergusonii
OTU230	Shigella dysenteriae	Pattern-1	Ⅲ	Bacteria;Proteobacteria;Gammaproteobacteria;Enterobacteriaceae;Escherichia-Shigella;Shigella dysenteriae
OTU121	Lactococcus chungangensis	Pattern-2	Unclustered	Bacteria;Firmicutes;Bacilli;Streptococcaceae;Lactococcus;Lactococcus chungangensis
OTU152	Leuconostoc mesenteroides	Pattern-2	Ⅲ	Bacteria;Firmicutes;Bacilli;Lactobacillaceae;Leuconostoc;Leuconostoc mesenteroides
OTU917	Arenibacillus arenosus	Pattern-2	Unclustered	Bacteria;Proteobacteria;Alphaproteobacteria;Rhodobacteraceae;Defluviimonas;Arenibacillus arenosus
OTU1103	Paracoccus_s	Pattern-2	I	Bacteria;Proteobacteria;Alphaproteobacteria;Rhodobacteraceae;Paracoccus;Paracoccus_s
OTU94	Streptococcus_s	Pattern-3	Unclustered	Bacteria;Firmicutes;Bacilli;Streptococcaceae;Streptococcus;Streptococcus_s
OTU138	Macrococcoides caseolyticum	Pattern-3	II	Bacteria;Firmicutes;Bacilli;Staphylococcaceae;Macrococcus;Macrococcoides caseolyticum
OTU176	Streptococcus macedonicus	Pattern-3	II	Bacteria;Firmicutes;Bacilli;Streptococcaceae;Streptococcus;Streptococcus macedonicus
OTU177	Streptococcus lutetiensis	Pattern-3	II	Bacteria;Firmicutes;Bacilli;Streptococcaceae;Streptococcus;Streptococcus lutetiensis
OTU180	Streptococcus thermophilus	Pattern-3	II	Bacteria;Firmicutes;Bacilli;Streptococcaceae;Streptococcus;Streptococcus thermophilus
OTU9	Weissella confusa	Pattern-4	II	Bacteria;Firmicutes;Bacilli;Lactobacillaceae;Weissella;Weissella confusa
OTU161	Leuconostoc lactis	Pattern-4	II	Bacteria;Firmicutes;Bacilli;Lactobacillaceae;Leuconostoc;Leuconostoc lactis
OTU1038	Sulfitobacter guttiformis	Pattern-4	II	Bacteria;Proteobacteria;Alphaproteobacteria;Rhodobacteraceae;Sulfitobacter;Sulfitobacter guttiformis
OTU21	Companilactobacillus_s	Pattern-5	I	Bacteria;Firmicutes;Bacilli;Lactobacillaceae;Companilactobacillus;Companilactobacillus_s
OTU35	Loigolactobacillus coryniformis	Pattern-5	I	Bacteria;Firmicutes;Bacilli;Lactobacillaceae;Loigolactobacillus;Loigolactobacillus coryniformis
OTU65	Ligilactobacillus_s	Pattern-5	I	Bacteria;Firmicutes;Bacilli;Lactobacillaceae;Ligilactobacillus;Ligilactobacillus_s
OTU80	Candidatus Bacilloplasma_s	Pattern-5	I	Bacteria;Firmicutes;Bacilli;Mycoplasmataceae;Candidatus Bacilloplasma;Candidatus Bacilloplasma_s
OTU1035	Paracoccus_s	Pattern-5	I	Bacteria;Proteobacteria;Alphaproteobacteria;Rhodobacteraceae;Paracoccus;Paracoccus_s
OTU104	Trichococcus flocculiformis	Pattern-6	Ⅳ	Bacteria;Firmicutes;Bacilli;Carnobacteriaceae;Trichococcus;Trichococcus flocculiformis
OTU497	Bifidobacterium longum	Pattern-6	Ⅳ	Bacteria;Actinobacteriota;Actinobacteria;Bifidobacteriaceae;Bifidobacterium;Bifidobacterium longum
OTU694	Campylobacter_s	Pattern-6	Ⅳ	Bacteria;Campylobacterota;Campylobacteria;Campylobacteraceae;Campylobacter;Campylobacter_s
OTU139	Staphylococcus succinus	Pattern-7	II	Bacteria;Firmicutes;Bacilli;Staphylococcaceae;Staphylococcus;Staphylococcus succinus
OTU12	Paucilactobacillus nenjiangensis	Pattern-8	I	Bacteria;Firmicutes;Bacilli;Lactobacillaceae;Paucilactobacillus;Paucilactobacillus nenjiangensis
OTU75	Ligilactobacillus aviarius	Pattern-8	I	Bacteria;Firmicutes;Bacilli;Lactobacillaceae;Ligilactobacillus;Ligilactobacillus aviarius
OTU337	Eubacteriaceae_g_s	Pattern-8	I	Bacteria;Firmicutes;Clostridia;Eubacteriaceae;Eubacteriaceae_g;Eubacteriaceae_g_s
OTU643	Clostridium saudiense	Pattern-8	I	Bacteria;Firmicutes;Clostridia;Clostridiaceae;Clostridium sensu stricto 1;Clostridium saudiense
OTU768	Intestinibacter bartlettii	Pattern-8	I	Bacteria;Firmicutes;Clostridia;Peptostreptococcaceae;Intestinibacter;Intestinibacter bartlettii
OTU769	Romboutsia timonensis	Pattern-8	I	Bacteria;Firmicutes;Clostridia;Peptostreptococcaceae;Romboutsia;Romboutsia timonensis
OTU101	Catellicoccus marimammalium	Pattern-9	Unclustered	Bacteria;Firmicutes;Bacilli;Catellicoccaceae;Catellicoccus;Catellicoccus marimammalium
OTU310	Eubacteriaceae_g_s	Pattern-10	I	Bacteria;Firmicutes;Clostridia;Eubacteriaceae;Eubacteriaceae_g;Eubacteriaceae_g_s

## Sheet: Table S5
Table S5. Putative pathogenic and opportunistic species-level OTUs identified in seagull feces.
OTU	Pathogens species	Zoonotic/animal	Pathogens database	Shared with	Taxonomy
OTU152	Leuconostoc mesenteroides	Animal	KARIUS	/	Firmicutes;Bacilli;Lactobacillales;Lactobacillaceae;Leuconostoc;Leuconostoc mesenteroides
OTU229	Escherichia fergusonii	Zoonotic	KARIUS;Risk Group;Chen et al	Human	Proteobacteria;Gammaproteobacteria;Enterobacterales;Enterobacteriaceae;Escherichia-Shigella;Escherichia fergusonii
OTU9	Weissella confusa	Animal	Risk Group	/	Firmicutes;Bacilli;Lactobacillales;Lactobacillaceae;Weissella;Weissella confusa
OTU83	Enterococcus faecium	Animal	KARIUS;Risk Group;Chen et al	Human	Firmicutes;Bacilli;Lactobacillales;Enterococcaceae;Enterococcus;Enterococcus faecium
OTU221	Hafnia paralvei	Animal	Risk Group	/	Proteobacteria;Gammaproteobacteria;Enterobacterales;Hafniaceae;Hafnia-Obesumbacterium;Hafnia paralvei
OTU685	Clostridium perfringens	Zoonotic	KARIUS;Risk Group;Chen et al	/	Firmicutes;Clostridia;Clostridiales;Clostridiaceae;Clostridium sensu stricto 1;Clostridium perfringens
OTU180	Streptococcus thermophilus	Zoonotic	Chen et al	Human	Firmicutes;Bacilli;Lactobacillales;Streptococcaceae;Streptococcus;Streptococcus thermophilus
OTU683	Campylobacter lari	Animal	KARIUS;Risk Group;Chen et al	/	Campylobacterota;Campylobacteria;Campylobacterales;Campylobacteraceae;Campylobacter;Campylobacter lari
OTU230	Shigella dysenteriae	Zoonotic	KARIUS;Risk Group;Chen et al	/	Proteobacteria;Gammaproteobacteria;Enterobacterales;Enterobacteriaceae;Escherichia-Shigella;Shigella dysenteriae
OTU644	Chryseobacterium indologenes	Animal	KARIUS;Risk Group	Human	Bacteroidota;Bacteroidia;Flavobacteriales;Weeksellaceae;Chryseobacterium;Chryseobacterium indologenes
OTU82	Enterococcus faecalis	Zoonotic	KARIUS;Risk Group;Chen et al	/	Firmicutes;Bacilli;Lactobacillales;Enterococcaceae;Enterococcus;Enterococcus faecalis
OTU164	Bacillus amyloliquefaciens	Zoonotic	Chen et al	/	Firmicutes;Bacilli;Bacillales;Bacillaceae;Bacillus;Bacillus amyloliquefaciens
OTU177	Streptococcus lutetiensis	Animal	KARIUS	/	Firmicutes;Bacilli;Lactobacillales;Streptococcaceae;Streptococcus;Streptococcus lutetiensis
OTU257	Kluyvera intermedia	Animal	KARIUS	/	Proteobacteria;Gammaproteobacteria;Enterobacterales;Enterobacteriaceae;Kluyvera;Kluyvera intermedia
OTU620	Peptostreptococcus_s_s2	Animal	KARIUS;Risk Group	/	Firmicutes;Clostridia;Peptostreptococcales-Tissierellales;Peptostreptococcaceae;Peptostreptococcus;Peptostreptococcus_s
OTU459	Phocaeicola vulgatus	Animal	KARIUS	Human/Seawater	Bacteroidota;Bacteroidia;Bacteroidales;Bacteroidaceae;Bacteroides;Phocaeicola vulgatus
OTU234	Plesiomonas shigelloides	Zoonotic	KARIUS;Risk Group	/	Proteobacteria;Gammaproteobacteria;Enterobacterales;Enterobacteriaceae;Plesiomonas;Plesiomonas shigelloides
OTU206	Stenotrophomonas maltophilia	Zoonotic	KARIUS;Risk Group	/	Proteobacteria;Gammaproteobacteria;Xanthomonadales;Xanthomonadaceae;Stenotrophomonas;Stenotrophomonas maltophilia
OTU123	Streptococcus_s_s3	Animal	Risk Group	/	Firmicutes;Bacilli;Lactobacillales;Streptococcaceae;Streptococcus;Streptococcus_s
OTU237	Citrobacter freundii	Zoonotic	KARIUS;Risk Group	/	Proteobacteria;Gammaproteobacteria;Enterobacterales;Enterobacteriaceae;Citrobacter;Citrobacter freundii
OTU693	Campylobacter jejuni	Animal	KARIUS;Risk Group;Chen et al	/	Campylobacterota;Campylobacteria;Campylobacterales;Campylobacteraceae;Campylobacter;Campylobacter jejuni
OTU259	Lelliottia amnigena	Animal	KARIUS;	/	Proteobacteria;Gammaproteobacteria;Enterobacterales;Enterobacteriaceae;Lelliottia;Lelliottia amnigena
OTU601	Corynebacterium xerosis	Animal	KARIUS;Risk Group	/	Actinobacteriota;Actinobacteria;Corynebacteriales;Corynebacteriaceae;Corynebacterium;Corynebacterium xerosis
OTU154	Staphylococcus epidermidis	Zoonotic	KARIUS;Risk Group;Chen et al	Human	Firmicutes;Bacilli;Staphylococcales;Staphylococcaceae;Staphylococcus;Staphylococcus epidermidis
OTU219	Yersinia intermedia	Animal	Risk Group	/	Proteobacteria;Gammaproteobacteria;Enterobacterales;Yersiniaceae;Yersinia;Yersinia intermedia
OTU300	Alcaligenes faecalis	Animal	KARIUS;Risk Group	/	Proteobacteria;Gammaproteobacteria;Burkholderiales;Alcaligenaceae;Alcaligenes;Alcaligenes faecalis
OTU108	Enterococcus pseudoavium	Animal	Risk Group	/	Firmicutes;Bacilli;Lactobacillales;Enterococcaceae;Enterococcus;Enterococcus pseudoavium
OTU292	Acinetobacter johnsonii	Animal	Risk Group	/	Proteobacteria;Gammaproteobacteria;Pseudomonadales;Moraxellaceae;Acinetobacter;Acinetobacter johnsonii
OTU179	Streptococcus suis	Animal	KARIUS;Risk Group;Chen et al	/	Firmicutes;Bacilli;Lactobacillales;Streptococcaceae;Streptococcus;Streptococcus suis
OTU99	Enterococcus gallinarum	Zoonotic	KARIUS;Risk Group	/	Firmicutes;Bacilli;Lactobacillales;Enterococcaceae;Enterococcus;Enterococcus gallinarum
OTU405	Bordetella trematum	Animal	KARIUS;Risk Group	/	Proteobacteria;Gammaproteobacteria;Burkholderiales;Alcaligenaceae;Bordetella;Bordetella trematum
OTU256	Klebsiella oxytoca	Animal	KARIUS;Risk Group	/	Proteobacteria;Gammaproteobacteria;Enterobacterales;Enterobacteriaceae;Citrobacter;Klebsiella oxytoca
OTU413	Rothia kristinae	Animal	KARIUS;	/	Actinobacteriota;Actinobacteria;Micrococcales;Micrococcaceae;Kocuria;Rothia kristinae
OTU260	Klebsiella pneumoniae	Zoonotic	KARIUS;Risk Group;Chen et al	Human	Proteobacteria;Gammaproteobacteria;Enterobacterales;Enterobacteriaceae;Klebsiella;Klebsiella pneumoniae
OTU148	Staphylococcus aureus	Zoonotic	KARIUS;Risk Group;Chen et al	/	Firmicutes;Bacilli;Staphylococcales;Staphylococcaceae;Staphylococcus;Staphylococcus aureus
OTU631	Aliarcobacter cryaerophilus	Animal	KARIUS;	Seawater	Campylobacterota;Campylobacteria;Campylobacterales;Arcobacteraceae;Arcobacter;Aliarcobacter cryaerophilus
OTU185	Lactococcus garvieae	Zoonotic	KARIUS;Risk Group	/	Firmicutes;Bacilli;Lactobacillales;Streptococcaceae;Lactococcus;Lactococcus garvieae
OTU149	Photobacterium damselae	Animal	KARIUS;	/	Proteobacteria;Gammaproteobacteria;Enterobacterales;Vibrionaceae;Photobacterium;Photobacterium damselae
OTU394	Moraxella osloensis	Animal	Risk Group	/	Proteobacteria;Gammaproteobacteria;Pseudomonadales;Moraxellaceae;Enhydrobacter;Moraxella osloensis
OTU298	Acinetobacter baumannii	Zoonotic	KARIUS;Risk Group;Chen et al	/	Proteobacteria;Gammaproteobacteria;Pseudomonadales;Moraxellaceae;Acinetobacter;Acinetobacter baumannii
OTU751	Fusobacterium mortiferum	Animal	KARIUS;Risk Group	/	Fusobacteriota;Fusobacteriia;Fusobacteriales;Fusobacteriaceae;Fusobacterium;Fusobacterium mortiferum
OTU145	Staphylococcus pasteuri	Zoonotic	KARIUS;Risk Group	/	Firmicutes;Bacilli;Staphylococcales;Staphylococcaceae;Staphylococcus;Staphylococcus pasteuri
OTU168	Granulicatella adiacens	Animal	KARIUS;	Human	Firmicutes;Bacilli;Lactobacillales;Carnobacteriaceae;Granulicatella;Granulicatella adiacens
OTU174	Streptococcus iniae	Zoonotic	KARIUS;Risk Group	/	Firmicutes;Bacilli;Lactobacillales;Streptococcaceae;Streptococcus;Streptococcus iniae
OTU236	Salmonella enterica	Zoonotic	KARIUS;Risk Group;Chen et al	/	Proteobacteria;Gammaproteobacteria;Enterobacterales;Enterobacteriaceae;Salmonella;Salmonella enterica
OTU1110	Brevundimonas vesicularis	Animal	KARIUS;	/	Proteobacteria;Alphaproteobacteria;Caulobacterales;Caulobacteraceae;Brevundimonas;Brevundimonas vesicularis
OTU476	Bacteroides uniformis	Animal	KARIUS;Risk Group	Human	Bacteroidota;Bacteroidia;Bacteroidales;Bacteroidaceae;Bacteroides;Bacteroides uniformis
OTU1045	Paracoccus sanguinis	Animal	KARIUS;	/	Proteobacteria;Alphaproteobacteria;Rhodobacterales;Rhodobacteraceae;Paracoccus;Paracoccus sanguinis
OTU409	Parabacteroides merdae	Animal	KARIUS;	Human/Seawater	Bacteroidota;Bacteroidia;Bacteroidales;Tannerellaceae;Parabacteroides;Parabacteroides merdae
OTU156	Staphylococcus hominis	Zoonotic	KARIUS;	/	Firmicutes;Bacilli;Staphylococcales;Staphylococcaceae;Staphylococcus;Staphylococcus hominis
OTU191	Streptococcus sanguinis	Animal	KARIUS;Risk Group	Human	Firmicutes;Bacilli;Lactobacillales;Streptococcaceae;Streptococcus;Streptococcus sanguinis
OTU224	Yersinia frederiksenii	Zoonotic	Risk Group	/	Proteobacteria;Gammaproteobacteria;Enterobacterales;Yersiniaceae;Yersinia;Yersinia frederiksenii
OTU250	Serratia fonticola	Animal	KARIUS;	/	Proteobacteria;Gammaproteobacteria;Enterobacterales;Yersiniaceae;Serratia;Serratia fonticola
